# Supplementary material for: Characterization and regulation mechanism analysis of ubiquitin-conjugating family genes in strawberry reveals a potential role in fruit ripening
Source: BMC Plant Biol. 2022 Jan 19;22:39. doi: 10.1186/s12870-021-03421-8 (PMC8767729; doi:10.1186/s12870-021-03421-8)
Supplement: Supplementary file 2 — Additional file 2: Table S1. The basic information of FaUBC genes in the genome of cultivated strawberry. [file 12870_2021_3421_MOESM2_ESM.xlsx]

## Sheet: Sheet1
Table S1 The basic information of FaUBC genes in the genome of cultivated strawberry
Gene Name	Gene ID	Number of amino acids	Molecular weight (Da)	Theoretical pI	Grand average of hydropathicity (GRAVY)	The prediction of subcellular localization	Signal Peptide	Duplication event type	Coding capacity
FaUBC89	maker-Fvb7-2-augustus-gene-118.54-mRNA-1	146	16368.1	3.95	-0.459589041	Chlo	NO	WGD/segmental	coding
FaUBC146	maker-Fvb7-3-augustus-gene-115.54-mRNA-1	146	16368.1	3.95	-0.459589041	Chlo	NO	WGD/segmental	coding
FaUBC111	maker-Fvb2-3-augustus-gene-119.41-mRNA-1	1179	129579	4.3	-0.459541985	Chlo	NO	WGD/segmental	coding
FaUBC30	maker-Fvb5-1-augustus-gene-50.60-mRNA-1	195	21304	4.61	-0.225641026	Chlo	NO	WGD/segmental	coding
FaUBC132	maker-Fvb5-3-augustus-gene-230.37-mRNA-1	195	21362.1	4.61	-0.215384615	Chlo	NO	WGD/segmental	coding
FaUBC80	maker-Fvb5-2-augustus-gene-49.57-mRNA-1	196	21463.2	4.61	-0.207142857	Chlo	NO	WGD/segmental	coding
FaUBC121	maker-Fvb3-3-snap-gene-232.54-mRNA-1	167	18653.9	4.8	-0.389820359	Chlo	NO	WGD/segmental	coding
FaUBC163	maker-Fvb3-4-snap-gene-67.35-mRNA-1	167	18653.9	4.81	-0.390419162	Chlo	NO	WGD/segmental	coding
FaUBC16	maker-Fvb3-1-augustus-gene-64.19-mRNA-1	167	18681.9	4.81	-0.394011976	Chlo	NO	WGD/segmental	coding
FaUBC66	maker-Fvb3-2-augustus-gene-248.40-mRNA-1	167	18711.9	4.81	-0.396407186	Chlo	NO	WGD/segmental	coding
FaUBC20	maker-Fvb3-1-augustus-gene-213.29-mRNA-1	140	15632.7	5.24	-0.335714286	Chlo	NO	WGD/segmental	coding
FaUBC130	maker-Fvb4-3-augustus-gene-128.46-mRNA-1	357	40128.1	6.53	-0.600560224	Chlo	NO	WGD/segmental	coding
FaUBC138	maker-Fvb6-3-augustus-gene-262.27-mRNA-1	146	16520.7	6.68	-0.553424658	Chlo	NO	WGD/segmental	coding
FaUBC156	maker-Fvb2-4-augustus-gene-233.46-mRNA-1	658	72355.3	6.82	-0.055167173	Chlo	NO	WGD/segmental	coding
FaUBC147	maker-Fvb1-4-snap-gene-6.46-mRNA-1	800	88826.7	7.47	-0.83475	Chlo	NO	WGD/segmental	coding
FaUBC176	maker-Fvb5-4-augustus-gene-22.33-mRNA-1	148	16520.9	8.07	-0.303378378	Chlo	NO	Dispersed	coding
FaUBC67	snap_masked-Fvb3-2-processed-gene-285.29-mRNA-1	187	20774.3	8.12	0.051336898	Chlo	NO	WGD/segmental	coding
FaUBC69	maker-Fvb3-2-snap-gene-308.59-mRNA-1	163	18063.5	8.22	-0.279141104	Chlo	NO	WGD/segmental	coding
FaUBC118	maker-Fvb3-3-augustus-gene-145.23-mRNA-1	160	18294	8.33	-0.451875	Chlo	NO	WGD/segmental	coding
FaUBC103	maker-Fvb1-3-snap-gene-93.32-mRNA-1	218	24776.3	8.85	-0.228440367	Chlo	NO	WGD/segmental	coding
FaUBC153	maker-Fvb1-4-snap-gene-196.36-mRNA-1	289	31344.8	9.11	-0.209688581	Chlo	NO	WGD/segmental	coding
FaUBC126	maker-Fvb4-3-snap-gene-30.61-mRNA-1	192	21409	9.17	-0.459895833	Chlo	NO	WGD/segmental	coding
FaUBC136	maker-Fvb6-3-augustus-gene-104.43-mRNA-1	240	27096.3	9.59	-0.34875	Chlo	NO	WGD/segmental	coding
FaUBC55	snap_masked-Fvb2-2-processed-gene-145.11-mRNA-1	250	28019.1	9.7	-0.3092	Chlo	NO	Dispersed	coding
FaUBC13	maker-Fvb3-1-augustus-gene-6.38-mRNA-1	926	102454	9.66	-0.490928726	Chlo/mito	NO	WGD/segmental	coding
FaUBC40	maker-Fvb7-1-augustus-gene-189.41-mRNA-1	137	15846	4.55	-0.268613139	Chlo/Nucl/Cyto	NO	WGD/segmental	coding
FaUBC160	snap_masked-Fvb3-4-processed-gene-8.24-mRNA-1	138	15424.6	6.94	-0.211594203	Cysk	NO	WGD/segmental	coding
FaUBC174	maker-Fvb4-4-snap-gene-138.30-mRNA-1	162	18894.2	4.49	-0.55	Cyto	NO	WGD/segmental	coding
FaUBC73	maker-Fvb4-2-augustus-gene-128.33-mRNA-1	162	18909.2	4.49	-0.536419753	Cyto	NO	WGD/segmental	coding
FaUBC23	maker-Fvb4-1-augustus-gene-103.26-mRNA-1	162	18909.2	4.49	-0.536419753	Cyto	NO	WGD/segmental	coding
FaUBC178	maker-Fvb5-4-augustus-gene-45.59-mRNA-1	195	21348	4.61	-0.227179487	Cyto	NO	WGD/segmental	coding
FaUBC25	maker-Fvb4-1-augustus-gene-187.51-mRNA-1	159	17847.3	4.71	-0.440880503	Cyto	NO	WGD/segmental	coding
FaUBC108	maker-Fvb2-3-augustus-gene-29.61-mRNA-1	185	21420.1	4.82	-0.558918919	Cyto	NO	Dispersed	coding
FaUBC87	maker-Fvb6-2-augustus-gene-258.81-mRNA-1	247	28194	4.85	-0.353846154	Cyto	NO	WGD/segmental	coding
FaUBC180	maker-Fvb6-4-augustus-gene-35.44-mRNA-1	247	28280.2	4.86	-0.351417004	Cyto	NO	WGD/segmental	coding
FaUBC70	maker-Fvb4-2-augustus-gene-17.53-mRNA-1	159	17924.4	5.03	-0.504402516	Cyto	NO	WGD/segmental	coding
FaUBC27	maker-Fvb5-1-snap-gene-22.72-mRNA-1	122	14470.8	5.13	-0.233606557	Cyto	NO	Dispersed	noncoding
FaUBC56	maker-Fvb2-2-snap-gene-146.46-mRNA-1	104	11348.7	6.23	-0.185576923	Cyto	NO	Dispersed	noncoding
FaUBC49	maker-Fvb1-2-augustus-gene-90.56-mRNA-1	174	19662.4	6.23	-0.270114943	Cyto	NO	WGD/segmental	coding
FaUBC115	snap_masked-Fvb3-3-processed-gene-44.46-mRNA-1	182	20278.1	6.34	-0.245604396	Cyto	NO	WGD/segmental	coding
FaUBC127	augustus_masked-Fvb4-3-processed-gene-107.8-mRNA-1	184	21489.5	6.39	-0.242934783	Cyto	NO	Dispersed	coding
FaUBC158	maker-Fvb2-4-augustus-gene-261.75-mRNA-1	565	64096.4	6.46	-0.327610619	Cyto	NO	WGD/segmental	coding
FaUBC85	maker-Fvb6-2-augustus-gene-96.17-mRNA-1	146	16520.7	6.68	-0.553424658	Cyto	NO	Dispersed	coding
FaUBC182	maker-Fvb6-4-augustus-gene-139.24-mRNA-1	146	16550.7	6.68	-0.570547945	Cyto	NO	WGD/segmental	coding
FaUBC152	maker-Fvb1-4-snap-gene-174.47-mRNA-1	226	26659.3	6.87	-0.40840708	Cyto	NO	WGD/segmental	coding
FaUBC5	snap_masked-Fvb1-1-processed-gene-193.20-mRNA-1	226	25557.8	7	-0.360619469	Cyto	NO	WGD/segmental	coding
FaUBC7	snap_masked-Fvb2-1-processed-gene-1.10-mRNA-1	67	7478.5	7.61	-0.441791045	Cyto	NO	WGD/segmental	noncoding
FaUBC123	snap_masked-Fvb3-3-processed-gene-271.23-mRNA-1	160	17753.4	7.97	-0.195	Cyto	NO	Dispersed	coding
FaUBC4	maker-Fvb1-1-augustus-gene-190.31-mRNA-1	182	20694.6	7.98	-0.467582418	Cyto	NO	Tandem	coding
FaUBC102	maker-Fvb1-3-snap-gene-80.42-mRNA-1	182	20738.7	7.98	-0.452747253	Cyto	NO	WGD/segmental	coding
FaUBC148	maker-Fvb1-4-augustus-gene-59.52-mRNA-1	161	18434.8	7.99	-0.49689441	Cyto	NO	WGD/segmental	coding
FaUBC50	maker-Fvb1-2-augustus-gene-105.32-mRNA-1	224	25300.7	8.1	-0.337053571	Cyto	NO	WGD/segmental	coding
FaUBC18	maker-Fvb3-1-augustus-gene-160.31-mRNA-1	158	18292.1	8.22	-0.413291139	Cyto	NO	WGD/segmental	coding
FaUBC3	maker-Fvb1-1-augustus-gene-189.33-mRNA-1	308	35041.6	8.32	-0.593506494	Cyto	NO	Tandem	coding
FaUBC57	maker-Fvb2-2-augustus-gene-171.29-mRNA-1	192	22168.6	8.36	-0.384375	Cyto	NO	WGD/segmental	coding
FaUBC88	maker-Fvb6-2-snap-gene-305.81-mRNA-1	235	25953.3	8.37	-0.419148936	Cyto	NO	Dispersed	coding
FaUBC33	maker-Fvb6-1-augustus-gene-111.33-mRNA-1	388	44190.8	8.45	-0.22371134	Cyto	NO	WGD/segmental	coding
FaUBC58	snap_masked-Fvb2-2-processed-gene-224.38-mRNA-1	139	15744.9	8.47	-0.013669065	Cyto	NO	Singleton	coding
FaUBC95	maker-Fvb7-2-augustus-gene-266.54-mRNA-1	284	32254.4	8.54	-0.623943662	Cyto	NO	WGD/segmental	coding
FaUBC8	maker-Fvb2-1-snap-gene-41.31-mRNA-1	190	21893.1	8.59	-0.548947368	cyto	NO	WGD/segmental	coding
FaUBC112	maker-Fvb2-3-augustus-gene-174.42-mRNA-1	183	21027.1	8.6	-0.502185792	Cyto	NO	WGD/segmental	coding
FaUBC154	maker-Fvb2-4-augustus-gene-55.22-mRNA-1	183	21027.1	8.6	-0.502185792	Cyto	NO	WGD/segmental	coding
FaUBC78	snap_masked-Fvb5-2-processed-gene-35.21-mRNA-1	325	38392.9	8.86	-0.236615385	Cyto	NO	Proximal	coding
FaUBC79	snap_masked-Fvb5-2-processed-gene-35.24-mRNA-1	325	38393	8.86	-0.236615385	Cyto	NO	Proximal	coding
FaUBC52	maker-Fvb1-2-augustus-gene-239.16-mRNA-1	275	29833	9.51	-0.264727273	Cyto	NO	WGD/segmental	coding
FaUBC128	augustus_masked-Fvb4-3-processed-gene-125.12-mRNA-1	358	40280.2	10.17	-0.398324022	Cyto	NO	Tandem	coding
FaUBC151	maker-Fvb1-4-snap-gene-152.37-mRNA-1	173	20248.9	10.3	-0.873988439	Cyto	NO	WGD/segmental	coding
FaUBC35	maker-Fvb6-1-augustus-gene-228.33-mRNA-1	146	16520.7	6.68	-0.553424658	Cyto/pero	NO	WGD/segmental	coding
FaUBC139	maker-Fvb6-3-augustus-gene-363.36-mRNA-1	148	16517.9	8.07	-0.29527027	Cyto/pero	NO	WGD/segmental	coding
FaUBC61	maker-Fvb3-2-augustus-gene-105.24-mRNA-1	715	78468.8	6.66	-0.403496503	E.R.	NO	WGD/segmental	coding
FaUBC36	maker-Fvb6-1-snap-gene-237.51-mRNA-1	127	14320.3	6.94	-0.353543307	E.R.	NO	Dispersed	coding
FaUBC106	maker-Fvb1-3-augustus-gene-223.18-mRNA-1	289	31512.2	8.94	-0.082698962	Extr	YES	WGD/segmental	coding
FaUBC142	maker-Fvb7-3-snap-gene-40.114-mRNA-1	171	19334	9.09	-0.469590643	Extr	NO	WGD/segmental	coding
FaUBC134	maker-Fvb5-3-augustus-gene-253.33-mRNA-1	693	76592.6	7.1	-0.085714286	Extr/Vacu/E.R.	YES	WGD/segmental	coding
FaUBC185	maker-Fvb6-4-augustus-gene-268.32-mRNA-1	240	27108.2	9.59	-0.394583333	Golg	NO	WGD/segmental	coding
FaUBC32	augustus_masked-Fvb6-1-processed-gene-110.0-mRNA-1	206	23184.7	9.61	-0.380097087	Golg	NO	WGD/segmental	coding
FaUBC82	augustus_masked-Fvb6-2-processed-gene-14.8-mRNA-1	206	23184.7	9.61	-0.380097087	Golg	NO	WGD/segmental	coding
FaUBC26	maker-Fvb5-1-snap-gene-15.66-mRNA-1	89	10004.9	3.88	-0.716853933	Mito	NO	WGD/segmental	coding
FaUBC83	maker-Fvb6-2-augustus-gene-81.36-mRNA-1	153	17272.6	4.82	-0.430718954	Mito	NO	WGD/segmental	coding
FaUBC34	maker-Fvb6-1-augustus-gene-175.38-mRNA-1	139	15563.7	4.97	-0.384172662	Mito	NO	WGD/segmental	coding
FaUBC137	maker-Fvb6-3-augustus-gene-170.32-mRNA-1	139	15563.7	4.97	-0.384172662	Mito	NO	WGD/segmental	coding
FaUBC184	maker-Fvb6-4-augustus-gene-206.31-mRNA-1	139	15563.7	4.97	-0.384172662	Mito	NO	WGD/segmental	coding
FaUBC169	maker-Fvb3-4-augustus-gene-200.50-mRNA-1	139	15507.6	5.24	-0.288489209	Mito	NO	WGD/segmental	coding
FaUBC62	maker-Fvb3-2-augustus-gene-117.37-mRNA-1	139	15507.6	5.24	-0.288489209	Mito	NO	WGD/segmental	coding
FaUBC116	maker-Fvb3-3-augustus-gene-89.23-mRNA-1	139	15507.7	5.24	-0.288489209	Mito	NO	WGD/segmental	coding
FaUBC109	maker-Fvb2-3-augustus-gene-34.37-mRNA-1	469	52494.3	7.46	-0.315138593	Mito	NO	WGD/segmental	coding
FaUBC75	maker-Fvb5-2-augustus-gene-21.48-mRNA-1	148	16520.9	8.07	-0.303378378	Mito	NO	WGD/segmental	coding
FaUBC76	maker-Fvb5-2-augustus-gene-25.49-mRNA-1	148	16520.9	8.07	-0.303378378	Mito	NO	WGD/segmental	coding
FaUBC46	maker-Fvb7-1-augustus-gene-309.41-mRNA-1	148	16575	8.07	-0.330405405	Mito	NO	WGD/segmental	coding
FaUBC124	snap_masked-Fvb3-3-processed-gene-290.33-mRNA-1	163	18083.5	8.22	-0.269325153	Mito	NO	WGD/segmental	coding
FaUBC71	maker-Fvb4-2-augustus-gene-21.49-mRNA-1	87	9604.8	8.24	-0.401149425	Mito	NO	Dispersed	noncoding
FaUBC10	maker-Fvb2-1-augustus-gene-234.65-mRNA-1	157	17776.5	8.49	-0.231210191	Mito	NO	WGD/segmental	coding
FaUBC157	maker-Fvb2-4-augustus-gene-241.57-mRNA-1	157	17716.4	8.63	-0.251592357	Mito	NO	WGD/segmental	coding
FaUBC74	maker-Fvb5-2-augustus-gene-14.50-mRNA-1	184	20962.3	4.07	-0.617391304	Nucl	NO	WGD/segmental	coding
FaUBC135	maker-Fvb5-3-snap-gene-259.57-mRNA-1	184	20975.3	4.07	-0.632608696	Nucl	NO	WGD/segmental	coding
FaUBC175	maker-Fvb5-4-snap-gene-14.65-mRNA-1	184	21031.3	4.07	-0.633695652	Nucl	NO	WGD/segmental	coding
FaUBC38	maker-Fvb7-1-snap-gene-176.43-mRNA-1	183	20808.2	4.14	-0.550273224	Nucl	NO	WGD/segmental	coding
FaUBC191	maker-Fvb7-4-snap-gene-110.71-mRNA-1	183	20836.2	4.14	-0.553551913	Nucl	NO	WGD/segmental	coding
FaUBC133	augustus_masked-Fvb5-3-processed-gene-247.18-mRNA-1	184	20838.1	4.19	-0.600543478	Nucl	NO	WGD/segmental	coding
FaUBC177	augustus_masked-Fvb5-4-processed-gene-29.8-mRNA-1	184	20854.1	4.19	-0.614673913	Nucl	NO	WGD/segmental	coding
FaUBC28	maker-Fvb5-1-augustus-gene-25.64-mRNA-1	184	20881.2	4.19	-0.629347826	Nucl	NO	WGD/segmental	coding
FaUBC77	maker-Fvb5-2-augustus-gene-31.49-mRNA-1	184	20881.2	4.19	-0.629347826	Nucl	NO	WGD/segmental	coding
FaUBC29	augustus_masked-Fvb5-1-processed-gene-36.4-mRNA-1	184	20907.2	4.19	-0.604347826	Nucl	NO	WGD/segmental	coding
FaUBC183	maker-Fvb6-4-augustus-gene-199.21-mRNA-1	442	48974.5	4.24	-0.579638009	Nucl	NO	WGD/segmental	coding
FaUBC54	maker-Fvb2-2-augustus-gene-109.32-mRNA-1	1113	122542	4.3	-0.494339623	Nucl	NO	WGD/segmental	coding
FaUBC155	augustus_masked-Fvb2-4-processed-gene-119.9-mRNA-1	1117	123268	4.32	-0.500089526	Nucl	NO	WGD/segmental	coding
FaUBC84	maker-Fvb6-2-augustus-gene-89.27-mRNA-1	455	50381.1	4.35	-0.564835165	Nucl	NO	WGD/segmental	coding
FaUBC9	maker-Fvb2-1-augustus-gene-92.27-mRNA-1	1182	130468	4.37	-0.463028765	Nucl	NO	WGD/segmental	coding
FaUBC91	snap_masked-Fvb7-2-processed-gene-184.20-mRNA-1	240	27590.7	4.4	-0.6	Nucl	NO	WGD/segmental	coding
FaUBC140	maker-Fvb6-3-augustus-gene-403.54-mRNA-1	191	21357.4	4.48	-0.07382199	Nucl	NO	WGD/segmental	coding
FaUBC22	maker-Fvb3-1-augustus-gene-269.42-mRNA-1	929	104089	4.56	-0.372874058	Nucl	NO	WGD/segmental	coding
FaUBC59	maker-Fvb3-2-augustus-gene-49.34-mRNA-1	929	104154	4.58	-0.372874058	Nucl	NO	WGD/segmental	coding
FaUBC164	maker-Fvb3-4-snap-gene-108.45-mRNA-1	887	99188.5	4.61	-0.4210823	Nucl	NO	Dispersed	coding
FaUBC170	maker-Fvb3-4-augustus-gene-244.47-mRNA-1	929	103920	4.61	-0.387944026	Nucl	NO	WGD/segmental	coding
FaUBC143	maker-Fvb7-3-augustus-gene-74.49-mRNA-1	169	18860	4.67	-0.416568047	Nucl	NO	WGD/segmental	coding
FaUBC188	maker-Fvb7-4-augustus-gene-66.33-mRNA-1	169	18873	4.67	-0.422485207	Nucl	NO	WGD/segmental	coding
FaUBC94	maker-Fvb7-2-augustus-gene-226.62-mRNA-1	169	18878.1	4.67	-0.430177515	Nucl	NO	WGD/segmental	coding
FaUBC97	maker-Fvb7-2-augustus-gene-294.33-mRNA-1	169	18878.1	4.67	-0.430177515	Nucl	NO	WGD/segmental	coding
FaUBC187	maker-Fvb7-4-augustus-gene-59.41-mRNA-1	169	18892.1	4.67	-0.430177515	Nucl	NO	WGD/segmental	coding
FaUBC131	maker-Fvb5-3-augustus-gene-194.39-mRNA-1	163	18673.9	4.71	-0.427607362	Nucl	NO	WGD/segmental	coding
FaUBC65	snap_masked-Fvb3-2-processed-gene-205.14-mRNA-1	740	83300.1	4.74	-0.433108108	Nucl	NO	Dispersed	coding
FaUBC150	maker-Fvb1-4-augustus-gene-96.33-mRNA-1	183	20424.2	4.77	0.027322404	Nucl	NO	WGD/segmental	coding
FaUBC171	maker-Fvb4-4-augustus-gene-19.21-mRNA-1	159	17896.4	4.84	-0.498113208	Nucl	NO	WGD/segmental	coding
FaUBC31	maker-Fvb5-1-augustus-gene-95.57-mRNA-1	152	17320.3	4.88	-0.569736842	Nucl	NO	WGD/segmental	coding
FaUBC2	maker-Fvb1-1-snap-gene-172.41-mRNA-1	153	17093.9	4.92	-0.488235294	Nucl	NO	WGD/segmental	coding
FaUBC104	maker-Fvb1-3-snap-gene-109.35-mRNA-1	153	17124	4.92	-0.47124183	Nucl	NO	WGD/segmental	coding
FaUBC189	maker-Fvb7-4-augustus-gene-80.36-mRNA-1	188	20828.4	4.99	-0.424468085	Nucl	NO	Dispersed	coding
FaUBC72	augustus_masked-Fvb4-2-processed-gene-26.18-mRNA-1	152	17334.4	5.2	-0.576973684	Nucl	NO	WGD/segmental	coding
FaUBC172	maker-Fvb4-4-augustus-gene-28.64-mRNA-1	152	17334.4	5.2	-0.576973684	Nucl	NO	WGD/segmental	coding
FaUBC81	maker-Fvb5-2-augustus-gene-85.43-mRNA-1	152	17334.4	5.2	-0.576973684	Nucl	NO	WGD/segmental	coding
FaUBC24	augustus_masked-Fvb4-1-processed-gene-176.15-mRNA-1	152	17350.4	5.2	-0.594078947	Nucl	NO	WGD/segmental	coding
FaUBC43	maker-Fvb7-1-augustus-gene-249.63-mRNA-1	191	21188.7	5.24	-0.421989529	Nucl	NO	WGD/segmental	coding
FaUBC179	augustus_masked-Fvb5-4-processed-gene-67.9-mRNA-1	404	45667.1	5.76	-0.393316832	Nucl	NO	WGD/segmental	coding
FaUBC14	maker-Fvb3-1-augustus-gene-26.42-mRNA-1	142	15848	6.09	-0.173943662	Nucl	NO	WGD/segmental	coding
FaUBC92	maker-Fvb7-2-snap-gene-190.62-mRNA-1	114	12752.5	6.24	-0.435964912	Nucl	NO	WGD/segmental	coding
FaUBC11	augustus_masked-Fvb2-1-processed-gene-258.17-mRNA-1	583	66792	6.29	-0.428473413	Nucl	NO	WGD/segmental	coding
FaUBC19	augustus_masked-Fvb3-1-processed-gene-202.1-mRNA-1	715	78519.9	6.48	-0.405174825	Nucl	NO	WGD/segmental	coding
FaUBC48	snap_masked-Fvb1-2-processed-gene-81.46-mRNA-1	178	20574.3	6.5	-0.430898876	Nucl	NO	WGD/segmental	coding
FaUBC167	snap_masked-Fvb3-4-processed-gene-188.23-mRNA-1	649	71800.1	6.51	-0.436209553	Nucl	NO	WGD/segmental	coding
FaUBC168	maker-Fvb3-4-augustus-gene-188.39-mRNA-1	715	78483.8	6.64	-0.412447552	Nucl	NO	Proximal	coding
FaUBC68	maker-Fvb3-2-augustus-gene-291.67-mRNA-1	113	12523.3	6.78	-0.337168142	Nucl	NO	Dispersed	noncoding
FaUBC41	maker-Fvb7-1-snap-gene-196.43-mRNA-1	113	12637.4	6.78	-0.408849558	Nucl	NO	WGD/segmental	coding
FaUBC39	augustus_masked-Fvb7-1-processed-gene-183.6-mRNA-1	113	12637.5	6.78	-0.408849558	Nucl	NO	WGD/segmental	noncoding
FaUBC17	maker-Fvb3-1-augustus-gene-119.20-mRNA-1	178	19731.2	6.78	-0.45505618	Nucl	NO	WGD/segmental	coding
FaUBC161	maker-Fvb3-4-augustus-gene-29.39-mRNA-1	178	19969.9	6.91	-0.20505618	Nucl	NO	WGD/segmental	coding
FaUBC120	maker-Fvb3-3-augustus-gene-167.26-mRNA-1	178	19711.2	6.93	-0.447752809	Nucl	NO	WGD/segmental	coding
FaUBC110	maker-Fvb2-3-augustus-gene-60.38-mRNA-1	195	21840.7	7.38	-0.345128205	Nucl	NO	WGD/segmental	coding
FaUBC165	maker-Fvb3-4-snap-gene-122.44-mRNA-1	167	18495.7	7.4	-0.520958084	Nucl	NO	WGD/segmental	coding
FaUBC64	maker-Fvb3-2-augustus-gene-187.19-mRNA-1	178	19730.2	7.44	-0.45505618	Nucl	NO	WGD/segmental	coding
FaUBC86	maker-Fvb6-2-augustus-gene-221.39-mRNA-1	148	16489.9	7.5	-0.288513514	Nucl	NO	WGD/segmental	coding
FaUBC12	maker-Fvb2-1-snap-gene-259.77-mRNA-1	749	85098.6	7.54	0.005607477	Nucl	NO	WGD/segmental	coding
FaUBC149	maker-Fvb1-4-augustus-gene-68.34-mRNA-1	182	20671.6	7.97	-0.469230769	Nucl	NO	WGD/segmental	coding
FaUBC101	maker-Fvb1-3-augustus-gene-67.44-mRNA-1	161	18360.7	7.99	-0.445341615	Nucl	NO	WGD/segmental	coding
FaUBC6	maker-Fvb1-1-augustus-gene-214.23-mRNA-1	161	18408.8	7.99	-0.475776398	Nucl	NO	WGD/segmental	coding
FaUBC21	augustus_masked-Fvb3-1-processed-gene-258.21-mRNA-1	148	16577.8	8.06	-0.425675676	Nucl	NO	WGD/segmental	coding
FaUBC60	augustus_masked-Fvb3-2-processed-gene-61.4-mRNA-1	148	16577.8	8.06	-0.425675676	Nucl	NO	WGD/segmental	coding
FaUBC15	snap_masked-Fvb3-1-processed-gene-31.24-mRNA-1	148	16477.9	8.07	-0.272972973	Nucl	NO	WGD/segmental	coding
FaUBC122	maker-Fvb3-3-augustus-gene-266.28-mRNA-1	148	16477.9	8.07	-0.272972973	Nucl	NO	WGD/segmental	coding
FaUBC37	maker-Fvb6-1-augustus-gene-306.74-mRNA-1	148	16517.9	8.07	-0.29527027	Nucl	NO	WGD/segmental	coding
FaUBC181	maker-Fvb6-4-augustus-gene-67.35-mRNA-1	148	16517.9	8.07	-0.29527027	Nucl	NO	WGD/segmental	coding
FaUBC90	maker-Fvb7-2-snap-gene-125.52-mRNA-1	148	16535.9	8.07	-0.347297297	Nucl	NO	WGD/segmental	coding
FaUBC145	maker-Fvb7-3-augustus-gene-108.62-mRNA-1	148	16537.9	8.07	-0.306756757	Nucl	NO	WGD/segmental	coding
FaUBC190	maker-Fvb7-4-augustus-gene-103.50-mRNA-1	148	16548	8.07	-0.312162162	Nucl	NO	WGD/segmental	coding
FaUBC96	maker-Fvb7-2-augustus-gene-281.47-mRNA-1	148	16575	8.07	-0.330405405	Nucl	NO	WGD/segmental	coding
FaUBC99	maker-Fvb7-2-augustus-gene-318.45-mRNA-1	148	16575	8.07	-0.330405405	Nucl	NO	WGD/segmental	coding
FaUBC45	maker-Fvb7-1-augustus-gene-293.41-mRNA-1	148	16575	8.07	-0.330405405	Nucl	NO	WGD/segmental	coding
FaUBC141	maker-Fvb7-3-augustus-gene-26.43-mRNA-1	148	16575	8.07	-0.330405405	Nucl	NO	WGD/segmental	coding
FaUBC186	maker-Fvb7-4-augustus-gene-15.42-mRNA-1	148	16591	8.07	-0.293918919	Nucl	NO	WGD/segmental	coding
FaUBC51	maker-Fvb1-2-augustus-gene-151.37-mRNA-1	161	18315.7	8.33	-0.466459627	Nucl	NO	WGD/segmental	coding
FaUBC47	maker-Fvb1-2-snap-gene-32.87-mRNA-1	794	88140.3	8.53	-0.830982368	Nucl	NO	WGD/segmental	coding
FaUBC100	maker-Fvb1-3-augustus-gene-22.52-mRNA-1	613	67160.9	8.6	-0.749429038	Nucl	NO	WGD/segmental	coding
FaUBC98	augustus_masked-Fvb7-2-processed-gene-303.13-mRNA-1	264	29883.5	8.75	-0.709848485	Nucl	NO	WGD/segmental	coding
FaUBC44	maker-Fvb7-1-augustus-gene-278.65-mRNA-1	279	31860	9.08	-0.658781362	Nucl	NO	WGD/segmental	coding
FaUBC162	maker-Fvb3-4-augustus-gene-34.53-mRNA-1	105	11196.9	9.8	-0.032380952	Nucl	NO	WGD/segmental	noncoding
FaUBC1	augustus_masked-Fvb1-1-processed-gene-124.4-mRNA-1	326	37571.1	10.18	-0.411656442	Nucl	NO	WGD/segmental	coding
FaUBC105	maker-Fvb1-3-snap-gene-178.41-mRNA-1	215	24669.6	10.55	-0.18744186	Nucl	NO	WGD/segmental	coding
FaUBC125	maker-Fvb4-3-augustus-gene-17.50-mRNA-1	159	17896.4	4.84	-0.498113208	Nucl/cyto	NO	WGD/segmental	coding
FaUBC113	maker-Fvb2-3-augustus-gene-230.27-mRNA-1	148	16550.9	7.98	-0.283783784	Nucl/cyto_nucl	NO	WGD/segmental	coding
FaUBC129	maker-Fvb4-3-snap-gene-125.75-mRNA-1	666	75844.1	9.63	-0.392492492	Nucl/E.R.	NO	Tandem	coding
FaUBC166	maker-Fvb3-4-snap-gene-138.33-mRNA-1	146	16682	7.63	-0.562328767	Pero	NO	WGD/segmental	coding
FaUBC63	maker-Fvb3-2-snap-gene-170.35-mRNA-1	146	16684	7.63	-0.52260274	Pero	NO	WGD/segmental	coding
FaUBC119	maker-Fvb3-3-snap-gene-154.35-mRNA-1	152	17179.7	8.63	0.036184211	Pero	NO	Dispersed	coding
FaUBC173	augustus_masked-Fvb4-4-processed-gene-95.16-mRNA-1	334	37472.3	6.02	-0.479041916	Plas	NO	WGD/segmental	coding
FaUBC53	maker-Fvb2-2-augustus-gene-2.51-mRNA-1	644	70846.1	6.26	0.057608696	Plas	NO	WGD/segmental	coding
FaUBC114	maker-Fvb3-3-snap-gene-33.55-mRNA-1	1921	216884	6.27	-0.266475794	Plas	NO	WGD/segmental	coding
FaUBC93	maker-Fvb7-2-snap-gene-214.55-mRNA-1	887	100744	6.94	-0.143630214	Plas	NO	WGD/segmental	coding
FaUBC107	maker-Fvb2-3-snap-gene-28.89-mRNA-1	687	78320	7.28	-0.034497817	Plas	NO	WGD/segmental	coding
FaUBC144	maker-Fvb7-3-snap-gene-83.54-mRNA-1	795	90871.7	8.72	-0.169811321	Plas	NO	WGD/segmental	coding
FaUBC159	maker-Fvb2-4-snap-gene-261.102-mRNA-1	982	112190	8.98	0.113238289	Plas	NO	WGD/segmental	coding
FaUBC42	maker-Fvb7-1-snap-gene-240.59-mRNA-1	841	94934.7	9.11	-0.09334126	Plas	NO	WGD/segmental	coding
FaUBC117	maker-Fvb3-3-augustus-gene-101.28-mRNA-1	763	84262.5	7.2	-0.344560944	Vacu	NO	WGD/segmental	coding
