# Supplementary material for: Characterization and regulation mechanism analysis of ubiquitin-conjugating family genes in strawberry reveals a potential role in fruit ripening
Source: BMC Plant Biol. 2022 Jan 19;22:39. doi: 10.1186/s12870-021-03421-8 (PMC8767729; doi:10.1186/s12870-021-03421-8)
Supplement: Supplementary file 3 — Additional file 3: Table S2. Collinear pairs identified between Arabidopsis and strawberry. [file 12870_2021_3421_MOESM3_ESM.xlsx]

## Sheet: Sheet1
Table S2 Collinear pairs identified between Arabidopsis and strawberry.
Gene 1	Location	Start	End	Gene 2	Location	Start	End
FaUBC5	Fvb1-1	19342497	19345458	FaUBC50	Fvb1-2	10516143	10518769
FaUBC6	Fvb1-1	21424134	21426477	FaUBC48	Fvb1-2	8177549	8180135
FaUBC1	Fvb1-1	12437719	12438773	FaUBC105	Fvb1-3	17873786	17874461
FaUBC5	Fvb1-1	19342497	19345458	FaUBC103	Fvb1-3	9335043	9337721
FaUBC6	Fvb1-1	21424134	21426477	FaUBC101	Fvb1-3	6767917	6770216
FaUBC2	Fvb1-1	17195942	17198911	FaUBC104	Fvb1-3	10920030	10922995
FaUBC1	Fvb1-1	12437719	12438773	FaUBC151	Fvb1-4	15188254	15190758
FaUBC6	Fvb1-1	21424134	21426477	FaUBC148	Fvb1-4	5933000	5935289
FaUBC2	Fvb1-1	17195942	17198911	FaUBC150	Fvb1-4	9665541	9668493
FaUBC48	Fvb1-2	8177549	8180135	FaUBC101	Fvb1-3	6767917	6770216
FaUBC50	Fvb1-2	10516143	10518769	FaUBC103	Fvb1-3	9335043	9337721
FaUBC52	Fvb1-2	23957404	23961379	FaUBC106	Fvb1-3	22350207	22352470
FaUBC47	Fvb1-2	3222648	3230119	FaUBC100	Fvb1-3	2245334	2249046
FaUBC49	Fvb1-2	9013829	9017335	FaUBC102	Fvb1-3	8050170	8053107
FaUBC48	Fvb1-2	8177549	8180135	FaUBC148	Fvb1-4	5933000	5935289
FaUBC49	Fvb1-2	9013829	9017335	FaUBC149	Fvb1-4	6816505	6818968
FaUBC47	Fvb1-2	3222648	3230119	FaUBC147	Fvb1-4	672980	679809
FaUBC52	Fvb1-2	23957404	23961379	FaUBC153	Fvb1-4	19607303	19609601
FaUBC51	Fvb1-2	15153691	15156431	FaUBC109	Fvb2-3	3480879	3487171
FaUBC101	Fvb1-3	6767917	6770216	FaUBC148	Fvb1-4	5933000	5935289
FaUBC104	Fvb1-3	10920030	10922995	FaUBC150	Fvb1-4	9665541	9668493
FaUBC106	Fvb1-3	22350207	22352470	FaUBC153	Fvb1-4	19607303	19609601
FaUBC100	Fvb1-3	2245334	2249046	FaUBC147	Fvb1-4	672980	679809
FaUBC102	Fvb1-3	8050170	8053107	FaUBC149	Fvb1-4	6816505	6818968
FaUBC103	Fvb1-3	9335043	9337721	FaUBC53	Fvb2-2	267625	274498
FaUBC103	Fvb1-3	9335043	9337721	FaUBC110	Fvb2-3	5992148	6002204
FaUBC103	Fvb1-3	9335043	9337721	FaUBC156	Fvb2-4	23297713	23308797
FaUBC9	Fvb2-1	9204065	9210783	FaUBC54	Fvb2-2	10908867	10916083
FaUBC8	Fvb2-1	4107630	4111244	FaUBC57	Fvb2-2	17109779	17112129
FaUBC12	Fvb2-1	25896619	25901299	FaUBC107	Fvb2-3	2880843	2886270
FaUBC7	Fvb2-1	97071	98483	FaUBC113	Fvb2-3	23029141	23030409
FaUBC8	Fvb2-1	4107630	4111244	FaUBC112	Fvb2-3	17416085	17419690
FaUBC9	Fvb2-1	9204065	9210783	FaUBC111	Fvb2-3	11935766	11942133
FaUBC10	Fvb2-1	23470178	23472858	FaUBC157	Fvb2-4	24145209	24148176
FaUBC11	Fvb2-1	25847364	25851842	FaUBC158	Fvb2-4	26115019	26119150
FaUBC12	Fvb2-1	25896619	25901299	FaUBC159	Fvb2-4	26167846	26178147
FaUBC9	Fvb2-1	9204065	9210783	FaUBC155	Fvb2-4	11928067	11934854
FaUBC8	Fvb2-1	4107630	4111244	FaUBC154	Fvb2-4	5557144	5560789
FaUBC53	Fvb2-2	267625	274498	FaUBC110	Fvb2-3	5992148	6002204
FaUBC57	Fvb2-2	17109779	17112129	FaUBC112	Fvb2-3	17416085	17419690
FaUBC54	Fvb2-2	10908867	10916083	FaUBC111	Fvb2-3	11935766	11942133
FaUBC53	Fvb2-2	267625	274498	FaUBC156	Fvb2-4	23297713	23308797
FaUBC54	Fvb2-2	10908867	10916083	FaUBC155	Fvb2-4	11928067	11934854
FaUBC57	Fvb2-2	17109779	17112129	FaUBC154	Fvb2-4	5557144	5560789
FaUBC110	Fvb2-3	5992148	6002204	FaUBC156	Fvb2-4	23297713	23308797
FaUBC112	Fvb2-3	17416085	17419690	FaUBC154	Fvb2-4	5557144	5560789
FaUBC111	Fvb2-3	11935766	11942133	FaUBC155	Fvb2-4	11928067	11934854
FaUBC19	Fvb3-1	20200664	20205946	FaUBC61	Fvb3-2	10543247	10549089
FaUBC20	Fvb3-1	21355626	21360735	FaUBC62	Fvb3-2	11705374	11709811
FaUBC18	Fvb3-1	16072506	16076653	FaUBC63	Fvb3-2	17024683	17030165
FaUBC16	Fvb3-1	6434899	6439459	FaUBC66	Fvb3-2	24853964	24858493
FaUBC17	Fvb3-1	11911969	11914046	FaUBC64	Fvb3-2	18782673	18784007
FaUBC13	Fvb3-1	644617	654692	FaUBC69	Fvb3-2	30801112	30802992
FaUBC15	Fvb3-1	3163888	3166907	FaUBC67	Fvb3-2	28542054	28544739
FaUBC21	Fvb3-1	25881544	25881990	FaUBC60	Fvb3-2	6111244	6111690
FaUBC22	Fvb3-1	26970902	26977320	FaUBC59	Fvb3-2	4976960	4983413
FaUBC18	Fvb3-1	16072506	16076653	FaUBC118	Fvb3-3	14507896	14513404
FaUBC16	Fvb3-1	6434899	6439459	FaUBC121	Fvb3-3	23224695	23229061
FaUBC17	Fvb3-1	11911969	11914046	FaUBC120	Fvb3-3	16759815	16761097
FaUBC19	Fvb3-1	20200664	20205946	FaUBC117	Fvb3-3	10097464	10103357
FaUBC20	Fvb3-1	21355626	21360735	FaUBC116	Fvb3-3	8922073	8930174
FaUBC13	Fvb3-1	644617	654692	FaUBC124	Fvb3-3	29074964	29076854
FaUBC15	Fvb3-1	3163888	3166907	FaUBC122	Fvb3-3	26595582	26598253
FaUBC21	Fvb3-1	25881544	25881990	FaUBC115	Fvb3-3	4480596	4481426
FaUBC22	Fvb3-1	26970902	26977320	FaUBC170	Fvb3-4	24479842	24486462
FaUBC20	Fvb3-1	21355626	21360735	FaUBC169	Fvb3-4	20063216	20067600
FaUBC19	Fvb3-1	20200664	20205946	FaUBC167	Fvb3-4	18843249	18847691
FaUBC17	Fvb3-1	11911969	11914046	FaUBC165	Fvb3-4	12218915	12220735
FaUBC18	Fvb3-1	16072506	16076653	FaUBC166	Fvb3-4	13792839	13798331
FaUBC14	Fvb3-1	2638284	2640689	FaUBC162	Fvb3-4	3459722	3465478
FaUBC15	Fvb3-1	3163888	3166907	FaUBC161	Fvb3-4	2928389	2931914
FaUBC16	Fvb3-1	6434899	6439459	FaUBC163	Fvb3-4	6722427	6726831
FaUBC66	Fvb3-2	24853964	24858493	FaUBC121	Fvb3-3	23224695	23229061
FaUBC67	Fvb3-2	28542054	28544739	FaUBC122	Fvb3-3	26595582	26598253
FaUBC69	Fvb3-2	30801112	30802992	FaUBC124	Fvb3-3	29074964	29076854
FaUBC59	Fvb3-2	4976960	4983413	FaUBC114	Fvb3-3	3343967	3353122
FaUBC60	Fvb3-2	6111244	6111690	FaUBC115	Fvb3-3	4480596	4481426
FaUBC63	Fvb3-2	17024683	17030165	FaUBC118	Fvb3-3	14507896	14513404
FaUBC64	Fvb3-2	18782673	18784007	FaUBC120	Fvb3-3	16759815	16761097
FaUBC61	Fvb3-2	10543247	10549089	FaUBC117	Fvb3-3	10097464	10103357
FaUBC62	Fvb3-2	11705374	11709811	FaUBC116	Fvb3-3	8922073	8930174
FaUBC61	Fvb3-2	10543247	10549089	FaUBC167	Fvb3-4	18843249	18847691
FaUBC62	Fvb3-2	11705374	11709811	FaUBC169	Fvb3-4	20063216	20067600
FaUBC67	Fvb3-2	28542054	28544739	FaUBC161	Fvb3-4	2928389	2931914
FaUBC63	Fvb3-2	17024683	17030165	FaUBC166	Fvb3-4	13792839	13798331
FaUBC59	Fvb3-2	4976960	4983413	FaUBC170	Fvb3-4	24479842	24486462
FaUBC66	Fvb3-2	24853964	24858493	FaUBC163	Fvb3-4	6722427	6726831
FaUBC64	Fvb3-2	18782673	18784007	FaUBC165	Fvb3-4	12218915	12220735
FaUBC69	Fvb3-2	30801112	30802992	FaUBC160	Fvb3-4	822914	824692
FaUBC67	Fvb3-2	28542054	28544739	FaUBC181	Fvb6-4	6740723	6742788
FaUBC122	Fvb3-3	26595582	26598253	FaUBC161	Fvb3-4	2928389	2931914
FaUBC118	Fvb3-3	14507896	14513404	FaUBC166	Fvb3-4	13792839	13798331
FaUBC116	Fvb3-3	8922073	8930174	FaUBC169	Fvb3-4	20063216	20067600
FaUBC117	Fvb3-3	10097464	10103357	FaUBC167	Fvb3-4	18843249	18847691
FaUBC121	Fvb3-3	23224695	23229061	FaUBC163	Fvb3-4	6722427	6726831
FaUBC120	Fvb3-3	16759815	16761097	FaUBC165	Fvb3-4	12218915	12220735
FaUBC124	Fvb3-3	29074964	29076854	FaUBC160	Fvb3-4	822914	824692
FaUBC122	Fvb3-3	26595582	26598253	FaUBC139	Fvb6-3	36296799	36299368
FaUBC122	Fvb3-3	26595582	26598253	FaUBC181	Fvb6-4	6740723	6742788
FaUBC169	Fvb3-4	20063216	20067600	FaUBC137	Fvb6-3	17041695	17045544
FaUBC24	Fvb4-1	17679776	17683012	FaUBC72	Fvb4-2	2685080	2688378
FaUBC25	Fvb4-1	18705207	18707877	FaUBC70	Fvb4-2	1758092	1761352
FaUBC23	Fvb4-1	10338339	10339946	FaUBC73	Fvb4-2	12870487	12872026
FaUBC24	Fvb4-1	17679776	17683012	FaUBC126	Fvb4-3	3000613	3004745
FaUBC25	Fvb4-1	18705207	18707877	FaUBC125	Fvb4-3	1733578	1736666
FaUBC24	Fvb4-1	17679776	17683012	FaUBC172	Fvb4-4	2872934	2876194
FaUBC25	Fvb4-1	18705207	18707877	FaUBC171	Fvb4-4	1957088	1959702
FaUBC23	Fvb4-1	10338339	10339946	FaUBC174	Fvb4-4	13850178	13851948
FaUBC70	Fvb4-2	1758092	1761352	FaUBC125	Fvb4-3	1733578	1736666
FaUBC72	Fvb4-2	2685080	2688378	FaUBC126	Fvb4-3	3000613	3004745
FaUBC70	Fvb4-2	1758092	1761352	FaUBC171	Fvb4-4	1957088	1959702
FaUBC73	Fvb4-2	12870487	12872026	FaUBC174	Fvb4-4	13850178	13851948
FaUBC72	Fvb4-2	2685080	2688378	FaUBC31	Fvb5-1	9535082	9537687
FaUBC72	Fvb4-2	2685080	2688378	FaUBC81	Fvb5-2	8577034	8579593
FaUBC130	Fvb4-3	12808092	12813088	FaUBC173	Fvb4-4	9542099	9544953
FaUBC126	Fvb4-3	3000613	3004745	FaUBC172	Fvb4-4	2872934	2876194
FaUBC125	Fvb4-3	1733578	1736666	FaUBC171	Fvb4-4	1957088	1959702
FaUBC126	Fvb4-3	3000613	3004745	FaUBC31	Fvb5-1	9535082	9537687
FaUBC126	Fvb4-3	3000613	3004745	FaUBC81	Fvb5-2	8577034	8579593
FaUBC126	Fvb4-3	3000613	3004745	FaUBC131	Fvb5-3	19398024	19400969
FaUBC172	Fvb4-4	2872934	2876194	FaUBC81	Fvb5-2	8577034	8579593
FaUBC28	Fvb5-1	2534968	2538755	FaUBC29	Fvb5-1	3599344	3603178
FaUBC31	Fvb5-1	9535082	9537687	FaUBC81	Fvb5-2	8577034	8579593
FaUBC26	Fvb5-1	1535070	1536680	FaUBC74	Fvb5-2	1445104	1447642
FaUBC29	Fvb5-1	3599344	3603178	FaUBC77	Fvb5-2	3104551	3108425
FaUBC30	Fvb5-1	5063740	5066427	FaUBC80	Fvb5-2	4901576	4904403
FaUBC28	Fvb5-1	2534968	2538755	FaUBC77	Fvb5-2	3104551	3108425
FaUBC28	Fvb5-1	2534968	2538755	FaUBC133	Fvb5-3	24778352	24782334
FaUBC29	Fvb5-1	3599344	3603178	FaUBC133	Fvb5-3	24778352	24782334
FaUBC26	Fvb5-1	1535070	1536680	FaUBC135	Fvb5-3	25941453	25943969
FaUBC30	Fvb5-1	5063740	5066427	FaUBC132	Fvb5-3	22992978	22995673
FaUBC26	Fvb5-1	1535070	1536680	FaUBC175	Fvb5-4	1441044	1443602
FaUBC29	Fvb5-1	3599344	3603178	FaUBC177	Fvb5-4	2929995	2933900
FaUBC30	Fvb5-1	5063740	5066427	FaUBC178	Fvb5-4	4561522	4564363
FaUBC28	Fvb5-1	2534968	2538755	FaUBC177	Fvb5-4	2929995	2933900
FaUBC26	Fvb5-1	1535070	1536680	FaUBC146	Fvb7-3	11526146	11529222
FaUBC75	Fvb5-2	2090672	2093505	FaUBC76	Fvb5-2	2552421	2555302
FaUBC81	Fvb5-2	8577034	8579593	FaUBC131	Fvb5-3	19398024	19400969
FaUBC77	Fvb5-2	3104551	3108425	FaUBC133	Fvb5-3	24778352	24782334
FaUBC80	Fvb5-2	4901576	4904403	FaUBC132	Fvb5-3	22992978	22995673
FaUBC74	Fvb5-2	1445104	1447642	FaUBC135	Fvb5-3	25941453	25943969
FaUBC77	Fvb5-2	3104551	3108425	FaUBC177	Fvb5-4	2929995	2933900
FaUBC80	Fvb5-2	4901576	4904403	FaUBC178	Fvb5-4	4561522	4564363
FaUBC74	Fvb5-2	1445104	1447642	FaUBC175	Fvb5-4	1441044	1443602
FaUBC132	Fvb5-3	22992978	22995673	FaUBC178	Fvb5-4	4561522	4564363
FaUBC133	Fvb5-3	24778352	24782334	FaUBC177	Fvb5-4	2929995	2933900
FaUBC135	Fvb5-3	25941453	25943969	FaUBC175	Fvb5-4	1441044	1443602
FaUBC32	Fvb6-1	10992460	10996846	FaUBC33	Fvb6-1	11094677	11099032
FaUBC33	Fvb6-1	11094677	11099032	FaUBC82	Fvb6-2	1468223	1472634
FaUBC34	Fvb6-1	17576958	17580407	FaUBC83	Fvb6-2	8110414	8113840
FaUBC37	Fvb6-1	30658139	30660261	FaUBC86	Fvb6-2	22113818	22115922
FaUBC32	Fvb6-1	10992460	10996846	FaUBC82	Fvb6-2	1468223	1472634
FaUBC33	Fvb6-1	11094677	11099032	FaUBC136	Fvb6-3	10433806	10438240
FaUBC34	Fvb6-1	17576958	17580407	FaUBC137	Fvb6-3	17041695	17045544
FaUBC37	Fvb6-1	30658139	30660261	FaUBC139	Fvb6-3	36296799	36299368
FaUBC32	Fvb6-1	10992460	10996846	FaUBC136	Fvb6-3	10433806	10438240
FaUBC35	Fvb6-1	22886236	22888856	FaUBC138	Fvb6-3	26203487	26205974
FaUBC37	Fvb6-1	30658139	30660261	FaUBC181	Fvb6-4	6740723	6742788
FaUBC34	Fvb6-1	17576958	17580407	FaUBC184	Fvb6-4	20591563	20595040
FaUBC33	Fvb6-1	11094677	11099032	FaUBC185	Fvb6-4	26828376	26832741
FaUBC35	Fvb6-1	22886236	22888856	FaUBC182	Fvb6-4	13966290	13969618
FaUBC32	Fvb6-1	10992460	10996846	FaUBC185	Fvb6-4	26828376	26832741
FaUBC86	Fvb6-2	22113818	22115922	FaUBC139	Fvb6-3	36296799	36299368
FaUBC82	Fvb6-2	1468223	1472634	FaUBC136	Fvb6-3	10433806	10438240
FaUBC83	Fvb6-2	8110414	8113840	FaUBC137	Fvb6-3	17041695	17045544
FaUBC87	Fvb6-2	25870782	25872791	FaUBC140	Fvb6-3	40295246	40297370
FaUBC84	Fvb6-2	8921603	8926131	FaUBC183	Fvb6-4	19978915	19983580
FaUBC86	Fvb6-2	22113818	22115922	FaUBC181	Fvb6-4	6740723	6742788
FaUBC87	Fvb6-2	25870782	25872791	FaUBC180	Fvb6-4	3565218	3567471
FaUBC82	Fvb6-2	1468223	1472634	FaUBC185	Fvb6-4	26828376	26832741
FaUBC83	Fvb6-2	8110414	8113840	FaUBC184	Fvb6-4	20591563	20595040
FaUBC138	Fvb6-3	26203487	26205974	FaUBC182	Fvb6-4	13966290	13969618
FaUBC139	Fvb6-3	36296799	36299368	FaUBC181	Fvb6-4	6740723	6742788
FaUBC137	Fvb6-3	17041695	17045544	FaUBC184	Fvb6-4	20591563	20595040
FaUBC136	Fvb6-3	10433806	10438240	FaUBC185	Fvb6-4	26828376	26832741
FaUBC140	Fvb6-3	40295246	40297370	FaUBC180	Fvb6-4	3565218	3567471
FaUBC45	Fvb7-1	29317027	29320988	FaUBC46	Fvb7-1	30890386	30893150
FaUBC38	Fvb7-1	17655521	17658859	FaUBC40	Fvb7-1	18910605	18914003
FaUBC39	Fvb7-1	18361793	18365285	FaUBC41	Fvb7-1	19602825	19606046
FaUBC38	Fvb7-1	17655521	17658859	FaUBC89	Fvb7-2	11795875	11798884
FaUBC38	Fvb7-1	17655521	17658859	FaUBC91	Fvb7-2	18386892	18390192
FaUBC39	Fvb7-1	18361793	18365285	FaUBC92	Fvb7-2	19032835	19036305
FaUBC43	Fvb7-1	24945367	24948228	FaUBC94	Fvb7-2	22642833	22645719
FaUBC40	Fvb7-1	18910605	18914003	FaUBC91	Fvb7-2	18386892	18390192
FaUBC41	Fvb7-1	19602825	19606046	FaUBC92	Fvb7-2	19032835	19036305
FaUBC46	Fvb7-1	30890386	30893150	FaUBC96	Fvb7-2	28140469	28143257
FaUBC44	Fvb7-1	27820784	27822109	FaUBC95	Fvb7-2	26616821	26618187
FaUBC45	Fvb7-1	29317027	29320988	FaUBC96	Fvb7-2	28140469	28143257
FaUBC46	Fvb7-1	30890386	30893150	FaUBC99	Fvb7-2	31833439	31836244
FaUBC45	Fvb7-1	29317027	29320988	FaUBC99	Fvb7-2	31833439	31836244
FaUBC43	Fvb7-1	24945367	24948228	FaUBC97	Fvb7-2	29399256	29402176
FaUBC44	Fvb7-1	27820784	27822109	FaUBC98	Fvb7-2	30325943	30327317
FaUBC42	Fvb7-1	24025189	24034187	FaUBC144	Fvb7-3	8361521	8371514
FaUBC43	Fvb7-1	24945367	24948228	FaUBC143	Fvb7-3	7400842	7403924
FaUBC38	Fvb7-1	17655521	17658859	FaUBC146	Fvb7-3	11526146	11529222
FaUBC46	Fvb7-1	30890386	30893150	FaUBC141	Fvb7-3	2654187	2656947
FaUBC44	Fvb7-1	27820784	27822109	FaUBC142	Fvb7-3	4087241	4088078
FaUBC45	Fvb7-1	29317027	29320988	FaUBC141	Fvb7-3	2654187	2656947
FaUBC38	Fvb7-1	17655521	17658859	FaUBC191	Fvb7-4	11047175	11050244
FaUBC39	Fvb7-1	18361793	18365285	FaUBC190	Fvb7-4	10365764	10369191
FaUBC46	Fvb7-1	30890386	30893150	FaUBC186	Fvb7-4	1558434	1561724
FaUBC40	Fvb7-1	18910605	18914003	FaUBC191	Fvb7-4	11047175	11050244
FaUBC41	Fvb7-1	19602825	19606046	FaUBC190	Fvb7-4	10365764	10369191
FaUBC45	Fvb7-1	29317027	29320988	FaUBC186	Fvb7-4	1558434	1561724
FaUBC43	Fvb7-1	24945367	24948228	FaUBC187	Fvb7-4	5938707	5941633
FaUBC89	Fvb7-2	11795875	11798884	FaUBC91	Fvb7-2	18386892	18390192
FaUBC96	Fvb7-2	28140469	28143257	FaUBC99	Fvb7-2	31833439	31836244
FaUBC94	Fvb7-2	22642833	22645719	FaUBC97	Fvb7-2	29399256	29402176
FaUBC95	Fvb7-2	26616821	26618187	FaUBC98	Fvb7-2	30325943	30327317
FaUBC97	Fvb7-2	29399256	29402176	FaUBC143	Fvb7-3	7400842	7403924
FaUBC98	Fvb7-2	30325943	30327317	FaUBC142	Fvb7-3	4087241	4088078
FaUBC91	Fvb7-2	18386892	18390192	FaUBC146	Fvb7-3	11526146	11529222
FaUBC93	Fvb7-2	21434303	21444029	FaUBC144	Fvb7-3	8361521	8371514
FaUBC94	Fvb7-2	22642833	22645719	FaUBC143	Fvb7-3	7400842	7403924
FaUBC89	Fvb7-2	11795875	11798884	FaUBC146	Fvb7-3	11526146	11529222
FaUBC95	Fvb7-2	26616821	26618187	FaUBC142	Fvb7-3	4087241	4088078
FaUBC96	Fvb7-2	28140469	28143257	FaUBC141	Fvb7-3	2654187	2656947
FaUBC99	Fvb7-2	31833439	31836244	FaUBC141	Fvb7-3	2654187	2656947
FaUBC97	Fvb7-2	29399256	29402176	FaUBC188	Fvb7-4	6592461	6595536
FaUBC97	Fvb7-2	29399256	29402176	FaUBC187	Fvb7-4	5938707	5941633
FaUBC91	Fvb7-2	18386892	18390192	FaUBC191	Fvb7-4	11047175	11050244
FaUBC92	Fvb7-2	19032835	19036305	FaUBC190	Fvb7-4	10365764	10369191
FaUBC89	Fvb7-2	11795875	11798884	FaUBC191	Fvb7-4	11047175	11050244
FaUBC90	Fvb7-2	12514380	12517320	FaUBC190	Fvb7-4	10365764	10369191
FaUBC99	Fvb7-2	31833439	31836244	FaUBC186	Fvb7-4	1558434	1561724
FaUBC94	Fvb7-2	22642833	22645719	FaUBC188	Fvb7-4	6592461	6595536
FaUBC94	Fvb7-2	22642833	22645719	FaUBC187	Fvb7-4	5938707	5941633
FaUBC145	Fvb7-3	10866845	10870156	FaUBC190	Fvb7-4	10365764	10369191
FaUBC146	Fvb7-3	11526146	11529222	FaUBC191	Fvb7-4	11047175	11050244
FaUBC141	Fvb7-3	2654187	2656947	FaUBC186	Fvb7-4	1558434	1561724
FaUBC143	Fvb7-3	7400842	7403924	FaUBC187	Fvb7-4	5938707	5941633
FaUBC143	Fvb7-3	7400842	7403924	FaUBC188	Fvb7-4	6592461	6595536
FaUBC187	Fvb7-4	5938707	5941633	FaUBC188	Fvb7-4	6592461	6595536
AT1G75440	Chr1	28313379	28315122	FaUBC48	Fvb1-2	8177549	8180135
AT1G75440	Chr1	28313379	28315122	FaUBC109	Fvb2-3	3480879	3487171
AT1G16890	Chr1	5776177	5778529	FaUBC20	Fvb3-1	21355626	21360735
AT1G78870	Chr1	29650376	29652627	FaUBC20	Fvb3-1	21355626	21360735
AT1G16890	Chr1	5776177	5778529	FaUBC62	Fvb3-2	11705374	11709811
AT1G78870	Chr1	29650376	29652627	FaUBC62	Fvb3-2	11705374	11709811
AT1G78870	Chr1	29650376	29652627	FaUBC116	Fvb3-3	8922073	8930174
AT1G16890	Chr1	5776177	5778529	FaUBC169	Fvb3-4	20063216	20067600
AT1G78870	Chr1	29650376	29652627	FaUBC169	Fvb3-4	20063216	20067600
AT1G14400	Chr1	4926486	4928812	FaUBC24	Fvb4-1	17679776	17683012
AT1G14400	Chr1	4926486	4928812	FaUBC72	Fvb4-2	2685080	2688378
AT1G14400	Chr1	4926486	4928812	FaUBC126	Fvb4-3	3000613	3004745
AT1G14400	Chr1	4926486	4928812	FaUBC172	Fvb4-4	2872934	2876194
AT1G63800	Chr1	23667592	23669145	FaUBC26	Fvb5-1	1535070	1536680
AT1G63800	Chr1	23667592	23669145	FaUBC74	Fvb5-2	1445104	1447642
AT1G63800	Chr1	23667592	23669145	FaUBC135	Fvb5-3	25941453	25943969
AT1G63800	Chr1	23667592	23669145	FaUBC175	Fvb5-4	1441044	1443602
AT1G17280	Chr1	5916832	5920393	FaUBC185	Fvb6-4	26828376	26832741
AT1G64230	Chr1	23833485	23835539	FaUBC39	Fvb7-1	18361793	18365285
AT1G63800	Chr1	23667592	23669145	FaUBC89	Fvb7-2	11795875	11798884
AT1G63800	Chr1	23667592	23669145	FaUBC91	Fvb7-2	18386892	18390192
AT1G63800	Chr1	23667592	23669145	FaUBC146	Fvb7-3	11526146	11529222
AT1G63800	Chr1	23667592	23669145	FaUBC191	Fvb7-4	11047175	11050244
AT2G16920	Chr2	7334226	7339350	FaUBC9	Fvb2-1	9204065	9210783
AT2G16920	Chr2	7334226	7339350	FaUBC54	Fvb2-2	10908867	10916083
AT2G16920	Chr2	7334226	7339350	FaUBC111	Fvb2-3	11935766	11942133
AT2G16920	Chr2	7334226	7339350	FaUBC155	Fvb2-4	11928067	11934854
AT2G33770	Chr2	14277558	14283113	FaUBC22	Fvb3-1	26970902	26977320
AT2G33770	Chr2	14277558	14283113	FaUBC59	Fvb3-2	4976960	4983413
AT2G33770	Chr2	14277558	14283113	FaUBC114	Fvb3-3	3343967	3353122
AT2G33770	Chr2	14277558	14283113	FaUBC170	Fvb3-4	24479842	24486462
AT2G02760	Chr2	773645	775902	FaUBC24	Fvb4-1	17679776	17683012
AT2G02760	Chr2	773645	775902	FaUBC72	Fvb4-2	2685080	2688378
AT2G02760	Chr2	773645	775902	FaUBC126	Fvb4-3	3000613	3004745
AT2G02760	Chr2	773645	775902	FaUBC172	Fvb4-4	2872934	2876194
AT2G02760	Chr2	773645	775902	FaUBC31	Fvb5-1	9535082	9537687
AT2G46030	Chr2	18932019	18934138	FaUBC74	Fvb5-2	1445104	1447642
AT2G02760	Chr2	773645	775902	FaUBC81	Fvb5-2	8577034	8579593
AT2G02760	Chr2	773645	775902	FaUBC131	Fvb5-3	19398024	19400969
AT2G46030	Chr2	18932019	18934138	FaUBC175	Fvb5-4	1441044	1443602
AT2G46030	Chr2	18932019	18934138	FaUBC40	Fvb7-1	18910605	18914003
AT2G46030	Chr2	18932019	18934138	FaUBC38	Fvb7-1	17655521	17658859
AT2G46030	Chr2	18932019	18934138	FaUBC89	Fvb7-2	11795875	11798884
AT2G46030	Chr2	18932019	18934138	FaUBC91	Fvb7-2	18386892	18390192
AT2G46030	Chr2	18932019	18934138	FaUBC146	Fvb7-3	11526146	11529222
AT2G46030	Chr2	18932019	18934138	FaUBC191	Fvb7-4	11047175	11050244
AT3G24515	Chr3	8934408	8936298	FaUBC47	Fvb1-2	3222648	3230119
AT3G24515	Chr3	8934408	8936298	FaUBC100	Fvb1-3	2245334	2249046
AT3G24515	Chr3	8934408	8936298	FaUBC147	Fvb1-4	672980	679809
AT3G46460	Chr3	17095706	17097465	FaUBC16	Fvb3-1	6434899	6439459
AT3G46460	Chr3	17095706	17097465	FaUBC66	Fvb3-2	24853964	24858493
AT3G46460	Chr3	17095706	17097465	FaUBC121	Fvb3-3	23224695	23229061
AT3G15355	Chr3	5183641	5186929	FaUBC167	Fvb3-4	18843249	18847691
AT3G46460	Chr3	17095706	17097465	FaUBC163	Fvb3-4	6722427	6726831
AT3G17000	Chr3	5796930	5799747	FaUBC130	Fvb4-3	12808092	12813088
AT3G17000	Chr3	5796930	5799747	FaUBC173	Fvb4-4	9542099	9544953
AT4G36410	Chr4	17201922	17202988	FaUBC6	Fvb1-1	21424134	21426477
AT4G27960	Chr4	13915531	13917500	FaUBC46	Fvb7-1	30890386	30893150
AT4G27960	Chr4	13915531	13917500	FaUBC45	Fvb7-1	29317027	29320988
AT4G27960	Chr4	13915531	13917500	FaUBC141	Fvb7-3	2654187	2656947
AT5G25760	Chr5	8967655	8969369	FaUBC10	Fvb2-1	23470178	23472858
AT5G25760	Chr5	8967655	8969369	FaUBC157	Fvb2-4	24145209	24148176
AT5G50870	Chr5	20699408	20701226	FaUBC30	Fvb5-1	5063740	5066427
AT5G41340	Chr5	16538063	16540189	FaUBC26	Fvb5-1	1535070	1536680
AT5G50870	Chr5	20699408	20701226	FaUBC80	Fvb5-2	4901576	4904403
AT5G41340	Chr5	16538063	16540189	FaUBC74	Fvb5-2	1445104	1447642
AT5G50870	Chr5	20699408	20701226	FaUBC132	Fvb5-3	22992978	22995673
AT5G41340	Chr5	16538063	16540189	FaUBC135	Fvb5-3	25941453	25943969
AT5G50870	Chr5	20699408	20701226	FaUBC178	Fvb5-4	4561522	4564363
AT5G41340	Chr5	16538063	16540189	FaUBC175	Fvb5-4	1441044	1443602
AT5G53300	Chr5	21632021	21634314	FaUBC46	Fvb7-1	30890386	30893150
AT5G53300	Chr5	21632021	21634314	FaUBC45	Fvb7-1	29317027	29320988
AT5G53300	Chr5	21632021	21634314	FaUBC96	Fvb7-2	28140469	28143257
AT5G53300	Chr5	21632021	21634314	FaUBC99	Fvb7-2	31833439	31836244
AT5G53300	Chr5	21632021	21634314	FaUBC92	Fvb7-2	19032835	19036305
AT5G53300	Chr5	21632021	21634314	FaUBC141	Fvb7-3	2654187	2656947
AT5G53300	Chr5	21632021	21634314	FaUBC186	Fvb7-4	1558434	1561724
AT5G53300	Chr5	21632021	21634314	FaUBC190	Fvb7-4	10365764	10369191
