# Supplementary material for: Characterization and regulation mechanism analysis of ubiquitin-conjugating family genes in strawberry reveals a potential role in fruit ripening
Source: BMC Plant Biol. 2022 Jan 19;22:39. doi: 10.1186/s12870-021-03421-8 (PMC8767729; doi:10.1186/s12870-021-03421-8)
Supplement: Supplementary file 4 — Additional file 4: Table S3. Ka, Ks and Ka/Ks of paralogous gene pairs of FaUBC genes. [file 12870_2021_3421_MOESM4_ESM.xlsx]

## Sheet: Table S3
Table S3 Ka, Ks and Ka/Ks of paralogous gene pairs of FaUBC genes.
Gene1	Gene2	Ka	Ks	Ka/Ks
FaUBC169	FaUBC137	0.0254396	1.57913	0.0161099
FaUBC77	FaUBC177	0.00228311	0.0549026	0.0415847
FaUBC28	FaUBC177	0.00228311	0.0454685	0.050213
FaUBC80	FaUBC178	0.00448264	0.0764994	0.0585971
FaUBC29	FaUBC77	0.00228224	0.0362061	0.0630346
FaUBC132	FaUBC178	0.00448432	0.0684018	0.0655585
FaUBC24	FaUBC126	0.00282088	0.0407571	0.069212
FaUBC24	FaUBC172	0.00282088	0.0407571	0.069212
FaUBC145	FaUBC190	0.00292826	0.0403459	0.072579
FaUBC6	FaUBC101	0.00803221	0.110014	0.0730109
FaUBC35	FaUBC182	0.00298805	0.0400095	0.0746836
FaUBC138	FaUBC182	0.00298805	0.0400095	0.0746836
FaUBC6	FaUBC148	0.0053381	0.0684514	0.0779838
FaUBC28	FaUBC29	0.00228224	0.0269894	0.0845605
FaUBC80	FaUBC132	0.00448097	0.0527856	0.08489
FaUBC30	FaUBC80	0.00448264	0.0527193	0.0850285
FaUBC30	FaUBC178	0.00448599	0.0525872	0.0853058
FaUBC24	FaUBC72	0.00282088	0.0303583	0.0929196
FaUBC86	FaUBC181	0.00291333	0.0305905	0.0952366
FaUBC141	FaUBC186	0.00291687	0.030461	0.0957575
FaUBC70	FaUBC125	0.00271555	0.028283	0.0960135
FaUBC90	FaUBC190	0.00292683	0.0301044	0.0972228
FaUBC30	FaUBC132	0.00448432	0.0449012	0.0998708
FaUBC101	FaUBC148	0.00802862	0.078503	0.102272
FaUBC103	FaUBC53	0.222371	1.95899	0.113513
FaUBC103	FaUBC156	0.266399	2.27974	0.116855
FaUBC130	FaUBC173	0.0129983	0.0961314	0.135214
FaUBC51	FaUBC109	0.00802504	0.0581875	0.137917
FaUBC143	FaUBC188	0.00508261	0.0365369	0.139109
FaUBC10	FaUBC157	0.00549076	0.0389382	0.141012
FaUBC31	FaUBC81	0.00567781	0.0401098	0.141557
FaUBC37	FaUBC86	0.00291333	0.0202544	0.143837
FaUBC46	FaUBC186	0.00291404	0.0202373	0.143993
FaUBC45	FaUBC186	0.00291404	0.0202373	0.143993
FaUBC99	FaUBC186	0.00291404	0.0202373	0.143993
FaUBC106	FaUBC153	0.0100828	0.0602789	0.167269
FaUBC33	FaUBC185	0.00540543	0.0313198	0.172588
FaUBC73	FaUBC174	0.00521855	0.0301801	0.172914
FaUBC87	FaUBC180	0.010604	0.0608236	0.17434
FaUBC136	FaUBC185	0.00903762	0.0506254	0.178519
FaUBC32	FaUBC185	0.00636046	0.0354676	0.179332
FaUBC82	FaUBC185	0.00636046	0.0354676	0.179332
FaUBC17	FaUBC165	0.00514141	0.0276105	0.186212
FaUBC66	FaUBC163	0.00516798	0.0271114	0.19062
FaUBC77	FaUBC133	0.00687553	0.036043	0.190759
FaUBC81	FaUBC131	0.00568588	0.0297314	0.191242
FaUBC33	FaUBC136	0.00722571	0.0311733	0.231791
FaUBC52	FaUBC153	0.00964644	0.0413185	0.233465
FaUBC67	FaUBC122	0.0117997	0.0505241	0.233545
FaUBC91	FaUBC146	0.01346	0.0567281	0.237272
FaUBC13	FaUBC124	0.00818934	0.0339041	0.241545
FaUBC29	FaUBC177	0.00457144	0.0178846	0.255608
FaUBC28	FaUBC133	0.00687553	0.0268685	0.255895
FaUBC133	FaUBC177	0.00457667	0.017805	0.257044
FaUBC23	FaUBC174	0.00522309	0.0199182	0.262227
FaUBC84	FaUBC183	0.0101091	0.0368137	0.274602
FaUBC57	FaUBC112	0.00468203	0.0167839	0.278959
FaUBC25	FaUBC125	0.00817818	0.0282608	0.289383
FaUBC86	FaUBC139	0.00291333	0.0100588	0.289629
FaUBC70	FaUBC171	0.00271555	0.00930966	0.291692
FaUBC89	FaUBC91	0.01346	0.0460896	0.29204
FaUBC146	FaUBC191	0.01346	0.0460896	0.29204
FaUBC32	FaUBC136	0.00636383	0.0210417	0.302439
FaUBC82	FaUBC136	0.00636383	0.0210417	0.302439
FaUBC54	FaUBC111	0.0125048	0.0409612	0.305284
FaUBC19	FaUBC117	0.00975425	0.0309961	0.314692
FaUBC22	FaUBC170	0.0108849	0.0308377	0.352973
FaUBC1	FaUBC105	0.0261405	0.073398	0.356147
FaUBC38	FaUBC146	0.0164759	0.0461684	0.356866
FaUBC89	FaUBC191	0.01346	0.0355999	0.37809
FaUBC124	FaUBC160	0.016121	0.040896	0.394195
FaUBC69	FaUBC160	0.0161253	0.0408612	0.394637
FaUBC13	FaUBC69	0.0137021	0.0338801	0.40443
FaUBC104	FaUBC150	0.0649533	0.157785	0.411658
FaUBC53	FaUBC156	0.031862	0.0768874	0.414397
FaUBC59	FaUBC114	0.0125041	0.0301212	0.415128
FaUBC52	FaUBC106	0.026777	0.0638979	0.419059
FaUBC22	FaUBC59	0.0106385	0.0250162	0.425263
FaUBC2	FaUBC150	0.0619669	0.145406	0.426164
FaUBC20	FaUBC62	0.0362899	0.0834445	0.434898
FaUBC20	FaUBC169	0.0362899	0.0834445	0.434898
FaUBC59	FaUBC170	0.0129763	0.0283761	0.457297
FaUBC38	FaUBC89	0.0164759	0.0356604	0.462024
FaUBC8	FaUBC57	0.021617	0.0456572	0.473462
FaUBC18	FaUBC118	0.0392911	0.0794437	0.494578
FaUBC95	FaUBC142	0.0260104	0.0522708	0.497609
FaUBC19	FaUBC167	0.411139	0.786638	0.522653
FaUBC117	FaUBC167	0.407452	0.763916	0.533373
FaUBC14	FaUBC162	0.236786	0.424903	0.55727
FaUBC57	FaUBC154	0.00468203	0.00834501	0.561057
FaUBC12	FaUBC107	0.0478533	0.0826507	0.578983
FaUBC98	FaUBC142	0.0901902	0.155513	0.579951
FaUBC25	FaUBC70	0.0109416	0.01862	0.587626
FaUBC94	FaUBC187	1.93664	3.26646	0.592885
FaUBC5	FaUBC50	0.0712978	0.119231	0.597982
FaUBC12	FaUBC159	0.0931534	0.155183	0.600282
FaUBC67	FaUBC161	0.130004	0.215136	0.604289
FaUBC91	FaUBC191	0.047365	0.0756196	0.626359
FaUBC93	FaUBC144	0.107534	0.17135	0.627572
FaUBC44	FaUBC142	0.105235	0.164532	0.639603
FaUBC38	FaUBC40	0.0221418	0.0340323	0.650612
FaUBC38	FaUBC91	0.0498563	0.0757319	0.658326
FaUBC5	FaUBC103	0.0520139	0.073776	0.705025
FaUBC42	FaUBC144	0.0950979	0.133307	0.713378
FaUBC44	FaUBC95	0.0834937	0.114663	0.728166
FaUBC40	FaUBC191	0.0253724	0.0339681	0.746948
FaUBC40	FaUBC91	0.0257674	0.0344229	0.748556
FaUBC50	FaUBC103	0.0635166	0.0844958	0.751712
FaUBC21	FaUBC115	0.0236008	0.030721	0.768229
FaUBC63	FaUBC166	0.863747	1.12364	0.768706
FaUBC47	FaUBC100	2.37219	2.83271	0.837429
FaUBC44	FaUBC98	0.0498626	0.0581969	0.856791
FaUBC95	FaUBC98	0.0427177	0.0491519	0.869095
FaUBC25	FaUBC171	0.00817818	0.00930244	0.879143
FaUBC18	FaUBC63	3.22061	3.61792	0.890184
FaUBC2	FaUBC104	0.00855116	0.0094788	0.902136
FaUBC140	FaUBC180	0.0461138	0.0490124	0.94086
FaUBC69	FaUBC124	0.0164804	0.0167254	0.98535
FaUBC60	FaUBC115	0.0236008	0.0203402	1.1603
FaUBC47	FaUBC147	2.55807	2.20351	1.16091
FaUBC1	FaUBC151	0.104547	0.0891947	1.17212
FaUBC16	FaUBC121	1.21059	1.02859	1.17695
FaUBC135	FaUBC175	2.1442	1.77359	1.20896
FaUBC87	FaUBC140	0.0510482	0.0411575	1.24031
FaUBC74	FaUBC175	2.22292	1.78802	1.24323
FaUBC9	FaUBC155	2.99641	2.33026	1.28587
FaUBC26	FaUBC175	2.07036	1.55391	1.33235
FaUBC43	FaUBC94	2.69889	1.8626	1.44899
FaUBC94	FaUBC143	2.69889	1.8626	1.44899
FaUBC111	FaUBC155	2.897	1.98192	1.46172
FaUBC100	FaUBC147	3.61343	2.4646	1.46613
FaUBC9	FaUBC111	2.54302	1.72315	1.4758
FaUBC54	FaUBC155	2.86693	1.92748	1.48739
FaUBC9	FaUBC54	2.49339	1.63483	1.52517
FaUBC94	FaUBC97	2.13286	1.36493	1.56261
FaUBC94	FaUBC188	2.78688	1.68375	1.65517
FaUBC61	FaUBC167	2.92765	1.70759	1.7145
FaUBC97	FaUBC188	4.03705	2.317	1.74236
FaUBC19	FaUBC61	3.15597	1.6851	1.87287
FaUBC63	FaUBC118	4.11534	2.13555	1.92706
FaUBC61	FaUBC117	3.47993	1.65907	2.09752
