# Supplementary material for: Characterization and regulation mechanism analysis of ubiquitin-conjugating family genes in strawberry reveals a potential role in fruit ripening
Source: BMC Plant Biol. 2022 Jan 19;22:39. doi: 10.1186/s12870-021-03421-8 (PMC8767729; doi:10.1186/s12870-021-03421-8)
Supplement: Supplementary file 5 — Additional file 5: Table S4. Ka, Ks and Ka/Ks of paralogous gene pairs of UBC genes among three Rosaceae species. [file 12870_2021_3421_MOESM5_ESM.xlsx]

## Sheet: Sheet1
Table S4 Ka, Ks and Ka/Ks of paralogous gene pairs of UBC genes among three Rosaceae species.
Gene pair	Gene1	Gene2	ka	ks	ka/ks
pair1	maker-Fvb7-2-augustus-gene-118.54-mRNA-1	pycom01g09550	0.0512356	0.363973	0.140768
pair2	maker-Fvb7-3-augustus-gene-115.54-mRNA-1	pycom07g13200	0.0543435	0.474167	0.114608
pair3	maker-Fvb5-1-augustus-gene-50.60-mRNA-1	pycom14g12500	0.0549847	0.356288	0.154327
pair4	maker-Fvb5-2-augustus-gene-49.57-mRNA-1	pycom14g12500	0.0573714	0.369399	0.15531
pair5	maker-Fvb3-4-snap-gene-67.35-mRNA-1	pycom11g09270	0.0613575	0.822821	0.0745697
pair6	maker-Fvb3-1-augustus-gene-64.19-mRNA-1	pycom11g09270	0.0641732	0.77527	0.0827754
pair7	maker-Fvb1-4-snap-gene-6.46-mRNA-1	pycom15g16670	0.216338	0.593605	0.364447
pair8	maker-Fvb4-3-snap-gene-30.61-mRNA-1	pycom16g06670	0.00303031	0.485463	0.0062421
pair9	maker-Fvb6-3-augustus-gene-104.43-mRNA-1	pycom17g14730	0.0737146	0.55681	0.132387
pair10	maker-Fvb7-1-augustus-gene-189.41-mRNA-1	pycom01g09550	0.045716	0.250119	0.182777
pair11	snap_masked-Fvb3-4-processed-gene-8.24-mRNA-1	pycom03g00610	0.106018	0.484285	0.218916
pair12	maker-Fvb5-4-augustus-gene-45.59-mRNA-1	pycom06g12530	0.0633065	0.444199	0.142518
pair13	maker-Fvb4-1-augustus-gene-187.51-mRNA-1	pycom16g01810	0.0658663	0.385083	0.171045
pair14	maker-Fvb4-2-augustus-gene-17.53-mRNA-1	pycom16g01810	0.0598893	0.385478	0.155364
pair15	maker-Fvb1-2-augustus-gene-90.56-mRNA-1	pycom02g12190	0.0664232	0.515504	0.128851
pair16	snap_masked-Fvb1-1-processed-gene-193.20-mRNA-1	pycom02g14260	0.0252066	0.712139	0.0353956
pair17	maker-Fvb6-3-augustus-gene-363.36-mRNA-1	pycom12g17820	0.00593475	0.473655	0.0125297
pair18	maker-Fvb3-2-augustus-gene-105.24-mRNA-1	pycom03g17490	0.232039	0.552752	0.419789
pair19	snap_masked-Fvb3-3-processed-gene-290.33-mRNA-1	pycom03g00610	0.101501	0.62098	0.163453
pair20	maker-Fvb2-1-augustus-gene-234.65-mRNA-1	pycom15g08840	0.0154103	0.470634	0.0327437
pair21	maker-Fvb2-4-augustus-gene-241.57-mRNA-1	pycom15g08840	0.0182551	0.525258	0.0347544
pair22	maker-Fvb5-3-snap-gene-259.57-mRNA-1	pycom14g10280	0.052058	0.456589	0.114015
pair23	maker-Fvb5-4-snap-gene-14.65-mRNA-1	pycom14g10280	0.0571358	0.503846	0.113399
pair24	maker-Fvb7-4-snap-gene-110.71-mRNA-1	pycom01g09550	0.0409905	0.263999	0.155268
pair25	augustus_masked-Fvb5-3-processed-gene-247.18-mRNA-1	pycom14g15340	0.0306105	0.515984	0.0593244
pair26	augustus_masked-Fvb5-4-processed-gene-29.8-mRNA-1	pycom14g15340	0.0257989	0.554618	0.0465166
pair27	maker-Fvb5-1-augustus-gene-25.64-mRNA-1	pycom14g15340	0.0234165	0.536184	0.0436726
pair28	maker-Fvb5-2-augustus-gene-31.49-mRNA-1	pycom14g15340	0.0234165	0.554618	0.042221
pair29	augustus_masked-Fvb5-1-processed-gene-36.4-mRNA-1	pycom14g15340	0.0257888	0.519303	0.0496605
pair30	maker-Fvb3-1-augustus-gene-269.42-mRNA-1	pycom05g29080	0.140419	0.489183	0.287049
pair31	maker-Fvb3-2-augustus-gene-49.34-mRNA-1	pycom05g29080	0.145938	0.480156	0.303939
pair32	maker-Fvb3-4-augustus-gene-244.47-mRNA-1	pycom10g24670	1.30732	NaN	NaN
pair33	maker-Fvb7-3-augustus-gene-74.49-mRNA-1	pycom01g15160	0.065873	0.753993	0.0873655
pair34	maker-Fvb7-2-augustus-gene-294.33-mRNA-1	pycom01g15160	0.0728335	0.772215	0.0943177
pair35	maker-Fvb4-4-augustus-gene-19.21-mRNA-1	pycom16g01810	0.0568319	0.372539	0.152553
pair36	maker-Fvb5-1-augustus-gene-95.57-mRNA-1	pycom14g16290	0.0060945	0.476992	0.012777
pair37	maker-Fvb4-4-augustus-gene-28.64-mRNA-1	pycom16g06670	0.00303031	0.506443	0.00598351
pair38	augustus_masked-Fvb4-1-processed-gene-176.15-mRNA-1	pycom16g06670	0.00303031	0.465053	0.00651604
pair39	maker-Fvb7-1-augustus-gene-249.63-mRNA-1	pycom01g15160	0.064798	0.79421	0.0815879
pair40	augustus_masked-Fvb5-4-processed-gene-67.9-mRNA-1	pycom14g16290	0.0865544	0.624704	0.138553
pair41	maker-Fvb3-1-augustus-gene-119.20-mRNA-1	pycom03g12670	0.098445	0.68943	0.142792
pair42	maker-Fvb2-3-augustus-gene-60.38-mRNA-1	pycom08g07770	0.0498522	0.416066	0.119818
pair43	maker-Fvb6-2-augustus-gene-221.39-mRNA-1	pycom12g17820	0.00890438	0.496877	0.0179207
pair44	maker-Fvb1-4-augustus-gene-68.34-mRNA-1	pycom02g12190	0.0625746	0.492689	0.127006
pair45	maker-Fvb1-3-augustus-gene-67.44-mRNA-1	pycom02g10940	0.0275008	0.483268	0.0569059
pair46	maker-Fvb1-1-augustus-gene-214.23-mRNA-1	pycom02g10940	0.0288762	0.531709	0.0543082
pair47	snap_masked-Fvb3-1-processed-gene-31.24-mRNA-1	pycom11g04240	0.00894865	0.524215	0.0170706
pair48	maker-Fvb6-1-augustus-gene-306.74-mRNA-1	pycom04g15580	0	0.383119	0
pair49	maker-Fvb6-4-augustus-gene-67.35-mRNA-1	pycom12g17820	0.00593475	0.492764	0.0120438
pair50	maker-Fvb4-3-augustus-gene-17.50-mRNA-1	pycom16g01810	0.0583094	0.380362	0.1533
pair51	maker-Fvb3-3-snap-gene-33.55-mRNA-1	pycom05g29080	0.146665	0.464987	0.315417
pair52	maker-Fvb7-3-snap-gene-83.54-mRNA-1	pycom01g13760	0.256812	0.745959	0.344271
pair53	maker-Fvb7-2-augustus-gene-118.54-mRNA-1	pycom07g13200	0.0543435	0.455239	0.119374
pair54	maker-Fvb5-1-augustus-gene-50.60-mRNA-1	pycom06g12530	0.0584294	0.392174	0.148988
pair55	maker-Fvb5-2-augustus-gene-49.57-mRNA-1	pycom06g12530	0.0608165	0.393458	0.154569
pair56	maker-Fvb3-4-snap-gene-67.35-mRNA-1	pycom03g07960	0.0265221	0.781371	0.033943
pair57	maker-Fvb3-1-augustus-gene-64.19-mRNA-1	pycom03g07960	0.0291943	0.736751	0.0396258
pair58	maker-Fvb6-3-augustus-gene-363.36-mRNA-1	pycom04g15580	0	0.366635	0
pair59	augustus_masked-Fvb5-3-processed-gene-247.18-mRNA-1	pycom06g15820	0.0271844	0.527134	0.0515702
pair60	maker-Fvb5-1-augustus-gene-25.64-mRNA-1	pycom06g15820	0.0199816	0.547736	0.0364803
pair61	maker-Fvb5-2-augustus-gene-31.49-mRNA-1	pycom06g15820	0.0199816	0.566517	0.035271
pair62	augustus_masked-Fvb5-1-processed-gene-36.4-mRNA-1	pycom06g15820	0.022359	0.530563	0.042142
pair63	maker-Fvb3-4-augustus-gene-244.47-mRNA-1	pycom05g29080	0.140306	0.505122	0.277766
pair64	maker-Fvb5-1-augustus-gene-95.57-mRNA-1	pycom06g16810	0.00303644	0.522553	0.00581078
pair65	maker-Fvb7-1-augustus-gene-249.63-mRNA-1	pycom11g09270	0.117061	1.67589	0.0698501
pair66	augustus_masked-Fvb5-4-processed-gene-67.9-mRNA-1	pycom06g16810	0.0830093	0.735254	0.112899
pair67	snap_masked-Fvb3-1-processed-gene-31.24-mRNA-1	pycom03g03940	0.00894865	0.485309	0.0184391
pair68	maker-Fvb7-3-snap-gene-83.54-mRNA-1	pycom07g17050	0.225434	0.651925	0.345798
pair69	maker-Fvb6-4-augustus-gene-67.35-mRNA-1	pycom04g15580	0	0.383119	0
pair70	maker-Fvb7-2-augustus-gene-118.54-mRNA-1	ppa012120m	0.0305853	0.3419	0.0894568
pair71	maker-Fvb7-3-augustus-gene-115.54-mRNA-1	ppa012120m	0.0305853	0.326026	0.0938123
pair72	maker-Fvb5-1-augustus-gene-50.60-mRNA-1	ppa010579m	0.0573602	0.268034	0.214003
pair73	maker-Fvb5-2-augustus-gene-49.57-mRNA-1	ppa010579m	0.0597506	0.290337	0.205797
pair74	maker-Fvb3-3-snap-gene-232.54-mRNA-1	ppa012495m	0.0157901	0.711248	0.0222005
pair75	maker-Fvb3-4-snap-gene-67.35-mRNA-1	ppa012495m	0.0158178	0.7042	0.0224621
pair76	maker-Fvb3-1-augustus-gene-64.19-mRNA-1	ppa012495m	0.0184665	0.708587	0.0260611
pair77	maker-Fvb3-2-augustus-gene-248.40-mRNA-1	ppa012495m	0.0157901	0.644537	0.0244983
pair78	maker-Fvb1-4-snap-gene-6.46-mRNA-1	ppa003606m	0.200692	0.510319	0.393268
pair79	maker-Fvb5-4-augustus-gene-22.33-mRNA-1	ppa012952m	0	0.587786	0
pair80	maker-Fvb3-2-snap-gene-308.59-mRNA-1	ppa012102m	0.108757	0.55833	0.19479
pair81	maker-Fvb1-4-snap-gene-196.36-mRNA-1	ppa009965m	0.0857086	0.481326	0.178068
pair82	maker-Fvb4-3-snap-gene-30.61-mRNA-1	ppa012854m	0.00572385	0.457652	0.012507
pair83	maker-Fvb6-3-augustus-gene-104.43-mRNA-1	ppa010775m	0.0601371	0.489604	0.122828
pair84	maker-Fvb7-1-augustus-gene-189.41-mRNA-1	ppa012120m	0.0289736	0.319829	0.0905909
pair85	maker-Fvb5-4-augustus-gene-45.59-mRNA-1	ppa010579m	0.0622423	0.257545	0.241676
pair86	maker-Fvb4-1-augustus-gene-187.51-mRNA-1	ppa012677m	0.0611568	0.399581	0.153052
pair87	maker-Fvb2-3-augustus-gene-29.61-mRNA-1	ppa016880m	0.141093	0.576996	0.24453
pair88	maker-Fvb4-2-augustus-gene-17.53-mRNA-1	ppa012677m	0.0552397	0.400001	0.138099
pair89	maker-Fvb1-2-augustus-gene-90.56-mRNA-1	ppa012122m	0.16796	0.50135	0.335015
pair90	maker-Fvb2-4-augustus-gene-261.75-mRNA-1	ppa016880m	0.139649	0.586689	0.238029
pair91	snap_masked-Fvb1-1-processed-gene-193.20-mRNA-1	ppa012626m	0.0280603	0.409498	0.0685237
pair92	maker-Fvb1-3-snap-gene-80.42-mRNA-1	ppa012122m	0.0705492	0.4548	0.155121
pair93	maker-Fvb1-4-augustus-gene-59.52-mRNA-1	ppa012610m	0.023263	0.479093	0.0485563
pair94	augustus_masked-Fvb4-3-processed-gene-125.12-mRNA-1	ppa020037m	0.293036	0.739027	0.396516
pair95	maker-Fvb6-1-augustus-gene-228.33-mRNA-1	ppa012983m	0.0183776	0.375766	0.0489071
pair96	maker-Fvb6-3-augustus-gene-363.36-mRNA-1	ppa012933m	0	0.366635	0
pair97	maker-Fvb3-2-augustus-gene-105.24-mRNA-1	ppa002674m	0.212898	0.502081	0.424031
pair98	maker-Fvb5-2-augustus-gene-21.48-mRNA-1	ppa012952m	0	0.543098	0
pair99	maker-Fvb5-2-augustus-gene-25.49-mRNA-1	ppa012952m	0	0.543098	0
pair100	maker-Fvb7-1-augustus-gene-309.41-mRNA-1	ppa012628m	0	0.605668	0
pair101	snap_masked-Fvb3-3-processed-gene-290.33-mRNA-1	ppa012102m	0.111416	0.579083	0.192401
pair102	maker-Fvb2-1-augustus-gene-234.65-mRNA-1	ppa012730m	0.0168507	0.315201	0.0534601
pair103	maker-Fvb2-4-augustus-gene-241.57-mRNA-1	ppa012730m	0.0197056	0.344104	0.0572663
pair104	maker-Fvb5-3-snap-gene-259.57-mRNA-1	ppa012080m	0.0371185	0.383119	0.096885
pair105	maker-Fvb5-4-snap-gene-14.65-mRNA-1	ppa012080m	0.0420783	0.396239	0.106194
pair106	augustus_masked-Fvb5-3-processed-gene-247.18-mRNA-1	ppa012074m	0.0270565	0.538297	0.0502631
pair107	augustus_masked-Fvb5-4-processed-gene-29.8-mRNA-1	ppa012074m	0.0222629	0.559059	0.0398221
pair108	maker-Fvb5-1-augustus-gene-25.64-mRNA-1	ppa012074m	0.0198881	0.559059	0.0355742
pair109	maker-Fvb5-2-augustus-gene-31.49-mRNA-1	ppa012074m	0.0198881	0.577958	0.034411
pair110	augustus_masked-Fvb5-1-processed-gene-36.4-mRNA-1	ppa012074m	0.0222542	0.541797	0.0410749
pair111	maker-Fvb2-2-augustus-gene-109.32-mRNA-1	ppa000466m	0.10343	0.402702	0.25684
pair112	augustus_masked-Fvb2-4-processed-gene-119.9-mRNA-1	ppa000466m	0.104235	0.422333	0.246808
pair113	snap_masked-Fvb7-2-processed-gene-184.20-mRNA-1	ppa012120m	0.0605391	0.351747	0.17211
pair114	maker-Fvb3-1-augustus-gene-269.42-mRNA-1	ppa001031m	0.126084	0.406683	0.31003
pair115	maker-Fvb3-2-augustus-gene-49.34-mRNA-1	ppa001031m	0.129326	0.413683	0.31262
pair116	maker-Fvb3-4-augustus-gene-244.47-mRNA-1	ppa001031m	0.126035	0.415066	0.303651
pair117	maker-Fvb7-3-augustus-gene-74.49-mRNA-1	ppa012420m	0.072264	0.602335	0.119973
pair118	maker-Fvb7-4-augustus-gene-66.33-mRNA-1	ppa012420m	0.0791865	0.579391	0.136672
pair119	maker-Fvb7-2-augustus-gene-226.62-mRNA-1	ppa012420m	0.0792578	0.576771	0.137417
pair120	maker-Fvb7-2-augustus-gene-294.33-mRNA-1	ppa012420m	0.0792578	0.576771	0.137417
pair121	maker-Fvb4-4-augustus-gene-19.21-mRNA-1	ppa012677m	0.0522195	0.386725	0.13503
pair122	maker-Fvb1-1-snap-gene-172.41-mRNA-1	ppa012829m	0.0724369	0.57639	0.125673
pair123	augustus_masked-Fvb4-2-processed-gene-26.18-mRNA-1	ppa012854m	0.00572385	0.457652	0.012507
pair124	maker-Fvb4-4-augustus-gene-28.64-mRNA-1	ppa012854m	0.00572385	0.476432	0.012014
pair125	augustus_masked-Fvb4-1-processed-gene-176.15-mRNA-1	ppa012854m	0.00860224	0.43933	0.0195804
pair126	maker-Fvb7-1-augustus-gene-249.63-mRNA-1	ppa012420m	0.0783593	0.591641	0.132444
pair127	augustus_masked-Fvb2-1-processed-gene-258.17-mRNA-1	ppa016880m	0.215091	0.818843	0.262676
pair128	maker-Fvb3-4-augustus-gene-188.39-mRNA-1	ppa002674m	0.207995	0.476884	0.436153
pair129	maker-Fvb3-2-augustus-gene-187.19-mRNA-1	ppa012200m	0.0965307	0.728339	0.132535
pair130	maker-Fvb6-2-augustus-gene-221.39-mRNA-1	ppa012933m	0.00295931	0.386059	0.00766545
pair131	maker-Fvb1-4-augustus-gene-68.34-mRNA-1	ppa012122m	0.0671294	0.457223	0.14682
pair132	maker-Fvb1-3-augustus-gene-67.44-mRNA-1	ppa012610m	0.0298182	0.470063	0.0634344
pair133	maker-Fvb1-1-augustus-gene-214.23-mRNA-1	ppa012610m	0.0288563	0.514577	0.0560778
pair134	snap_masked-Fvb3-1-processed-gene-31.24-mRNA-1	ppa012944m	0.00296663	0.433396	0.00684508
pair135	maker-Fvb6-1-augustus-gene-306.74-mRNA-1	ppa012933m	0	0.383119	0
pair136	maker-Fvb6-4-augustus-gene-67.35-mRNA-1	ppa012933m	0	0.399974	0
pair137	maker-Fvb7-2-augustus-gene-281.47-mRNA-1	ppa012628m	0	0.583278	0
pair138	maker-Fvb7-2-augustus-gene-318.45-mRNA-1	ppa012628m	0	0.605668	0
pair139	maker-Fvb7-1-augustus-gene-293.41-mRNA-1	ppa012628m	0	0.605668	0
pair140	maker-Fvb7-3-augustus-gene-26.43-mRNA-1	ppa012628m	0	0.580313	0
pair141	maker-Fvb1-2-snap-gene-32.87-mRNA-1	ppa003606m	0.187139	0.517944	0.361311
pair142	maker-Fvb4-3-augustus-gene-17.50-mRNA-1	ppa012677m	0.0536826	0.3948	0.135974
pair143	maker-Fvb3-3-snap-gene-33.55-mRNA-1	ppa001031m	0.130063	0.42911	0.303099
