# Supplementary material for: Characterization and regulation mechanism analysis of ubiquitin-conjugating family genes in strawberry reveals a potential role in fruit ripening
Source: BMC Plant Biol. 2022 Jan 19;22:39. doi: 10.1186/s12870-021-03421-8 (PMC8767729; doi:10.1186/s12870-021-03421-8)
Supplement: Supplementary file 6 — Additional file 6: Table S5. Analysis of cis-regulatory elements in the promoter regions of FaUBC genes. [file 12870_2021_3421_MOESM6_ESM.xlsx]

## Sheet: Sheet1
Table S5 Analysis of cis-regulatory elements in the promoter regions of FaUBC genes.
	Y-box	WUN-motif	WRE3	W box	TGA-element	telo-box	TCT-motif	TC-rich repeats	TCA-element	TATC-box	STRE	RY-element	Prolamin-box	plant_AP-2-like	P-box	OCT	O2-site	MYC	MYB	MSA-like	MRE	MBSI	MBS	LTR	L-box	LAMP-element	JERE	I-box	HD-Zip 3	HD-Zip 1	GTGGC-motif	GT1-motif	GRA	GCN4_motif	GC-motif	G-box	GATT-motif	GATA-motif	GARE-motif	Gap-box	GA-motif	F-box	ERE	E2Fb	DRE core	dOCT	CTAG-motif	circadian	chs-Unit 1 m1
FaUBC176	0	0	4	0	2	0	0	0	1	1	3	0	0	0	0	0	0	3	10	0	0	0	2	1	0	1	0	0	0	0	0	2	1	0	0	6	0	2	1	0	0	0	0	0	0	1	0	0	0
FaUBC88	0	0	3	0	0	0	0	0	0	0	4	0	0	0	0	0	1	3	8	0	0	0	2	0	0	0	0	0	0	0	1	0	0	0	0	9	0	0	0	0	0	0	0	0	1	0	0	0	0
FaUBC29	0	1	2	2	0	0	1	2	1	0	0	0	0	0	1	0	0	4	8	0	0	0	1	1	0	0	0	0	0	0	0	0	0	0	0	4	0	0	1	0	0	0	1	0	0	0	0	0	0
FaUBC76	0	0	3	1	1	0	0	0	0	1	1	0	0	0	0	0	0	4	8	0	0	0	2	1	0	1	0	0	0	0	0	2	1	0	0	4	0	2	0	0	0	0	0	0	0	1	1	0	0
FaUBC28	0	1	2	2	0	0	1	2	2	0	0	0	0	0	1	0	1	4	8	0	0	0	1	1	0	0	0	0	0	0	0	0	0	0	0	2	0	0	1	0	0	0	0	0	0	0	0	0	0
FaUBC77	0	1	2	2	0	0	1	2	2	0	0	0	0	0	1	0	1	5	6	0	0	0	0	1	0	0	0	0	0	0	0	0	0	0	0	2	0	0	1	0	0	0	0	0	0	0	0	0	0
FaUBC22	0	0	2	0	0	0	0	0	2	0	1	0	0	0	1	0	0	4	8	0	0	0	2	0	0	0	0	1	0	0	0	0	0	0	0	4	0	1	3	0	0	0	0	0	0	0	0	2	0
FaUBC114	0	0	2	0	0	0	0	0	1	0	1	0	0	0	1	0	0	5	9	0	0	0	4	0	0	0	0	1	0	0	0	1	0	0	0	4	0	0	2	0	0	0	0	0	0	0	0	2	0
FaUBC75	0	0	3	0	1	0	0	0	0	1	1	0	0	0	0	0	0	2	8	0	0	0	2	1	0	1	0	0	0	0	0	2	1	0	0	4	0	2	0	0	0	0	0	0	0	1	1	0	0
FaUBC133	0	1	2	2	0	0	1	2	2	0	0	0	0	0	0	0	0	4	8	0	0	0	1	1	0	0	0	0	0	0	0	0	0	0	0	2	0	0	0	0	0	0	0	0	0	0	0	0	0
FaUBC177	0	1	2	2	0	0	1	1	2	0	0	0	0	0	1	0	0	4	9	0	0	0	1	1	0	0	0	0	0	0	0	1	0	0	0	0	0	0	0	0	0	0	0	0	0	0	0	0	0
FaUBC170	0	0	2	0	0	0	0	0	1	0	2	0	0	0	1	0	0	3	8	0	0	0	2	0	0	0	0	1	0	0	0	0	0	0	0	4	0	1	3	0	0	0	1	0	0	0	0	1	0
FaUBC145	0	1	1	1	1	0	1	1	2	0	0	0	0	0	0	1	2	0	5	0	0	0	0	1	0	0	0	0	0	0	0	1	0	1	0	4	0	1	0	0	0	0	1	0	0	0	0	0	0
FaUBC137	0	0	0	0	1	0	1	0	2	0	1	0	0	0	0	0	0	6	5	0	0	0	1	1	0	0	0	0	1	0	0	2	0	0	1	5	0	0	0	0	0	0	1	0	0	0	0	2	0
FaUBC91	0	0	1	2	0	0	0	0	1	0	1	0	0	0	0	0	1	9	4	0	0	0	0	0	0	0	0	0	0	0	0	4	0	1	0	1	0	1	0	0	0	0	1	0	0	0	0	0	0
FaUBC59	0	0	2	0	0	0	0	0	1	0	2	0	0	0	1	0	0	4	8	0	0	0	2	0	0	0	0	1	0	0	0	0	0	0	0	3	0	1	3	0	0	0	0	0	0	0	0	1	0
FaUBC191	0	0	0	0	0	0	1	0	1	0	1	0	0	0	0	0	0	4	5	0	0	0	1	0	0	0	0	0	0	0	0	3	0	1	0	2	0	1	0	0	1	0	1	0	0	0	0	0	0
FaUBC2	0	1	0	0	0	0	2	0	0	1	2	0	0	0	1	0	0	2	6	0	1	0	1	0	0	0	0	1	0	0	0	0	0	1	1	1	0	0	1	0	1	0	0	0	0	0	0	0	0
FaUBC104	0	1	1	0	0	0	2	1	0	1	2	0	0	0	1	0	1	3	5	0	1	0	1	1	0	0	0	1	0	0	0	0	0	0	0	0	0	0	1	0	1	0	0	0	0	0	0	0	0
FaUBC172	0	0	0	0	0	0	2	0	0	0	1	1	0	0	0	0	1	2	4	0	1	0	0	1	0	0	0	1	0	0	0	1	0	0	0	2	0	2	2	0	1	0	1	0	1	0	0	0	0
FaUBC19	0	2	0	0	0	0	0	1	2	1	2	0	0	0	1	0	1	3	2	0	0	0	0	0	0	0	0	3	0	0	0	0	0	1	1	2	0	0	1	0	0	0	0	0	0	0	0	0	0
FaUBC96	0	1	1	1	2	0	1	1	0	0	3	0	0	0	0	0	0	1	2	0	0	0	1	2	0	0	0	1	0	0	0	1	0	0	0	2	0	0	0	0	0	1	1	1	1	0	0	0	0
FaUBC16	0	0	1	1	1	0	0	0	0	0	3	0	0	0	0	0	1	2	4	0	1	0	0	2	0	0	0	0	0	0	0	0	0	0	0	2	0	0	0	0	0	0	0	0	1	0	0	1	0
FaUBC13	0	0	0	0	1	0	2	0	1	0	1	0	0	0	0	0	0	2	5	0	0	0	0	2	0	0	0	0	0	0	0	2	0	0	0	5	0	0	1	0	0	0	2	0	0	0	0	0	0
FaUBC72	0	0	0	0	0	0	0	0	0	0	1	1	0	0	0	0	0	3	5	0	1	0	0	2	0	0	0	1	0	0	0	1	0	0	0	0	0	2	2	1	1	0	2	0	1	0	0	0	0
FaUBC168	0	1	0	0	0	0	0	2	1	1	1	0	0	0	1	0	2	2	4	0	0	0	0	0	0	0	0	2	0	0	0	3	0	0	0	1	0	0	1	0	0	0	0	0	0	0	0	0	0
FaUBC141	0	0	0	2	3	0	0	0	1	0	2	0	0	0	0	0	0	1	3	0	1	0	2	2	0	1	0	0	0	0	0	2	0	0	0	4	0	0	0	0	0	0	0	0	2	0	0	0	0
FaUBC186	0	1	1	1	2	0	1	1	0	0	2	0	0	0	0	0	0	1	1	0	0	0	0	7	0	0	0	1	0	0	0	1	0	0	0	1	0	0	0	0	0	1	0	1	0	0	0	0	0
FaUBC71	0	0	1	1	0	0	0	0	0	0	2	0	0	0	0	0	2	2	4	1	1	0	0	1	0	0	0	1	0	0	0	1	0	0	0	3	0	2	0	0	0	0	0	0	0	0	1	0	0
FaUBC6	0	0	1	0	2	0	1	0	0	1	0	0	0	0	2	0	0	1	6	0	0	1	3	0	0	0	0	3	0	0	0	0	0	0	0	1	0	3	0	0	0	0	1	0	0	0	0	0	0
FaUBC37	0	0	0	1	2	0	0	1	1	0	3	0	0	0	1	0	0	1	5	1	0	0	0	0	0	0	0	0	0	0	0	1	0	0	0	3	0	1	0	0	0	0	0	0	1	0	0	0	0
FaUBC98	0	0	1	0	2	0	0	0	1	0	2	1	0	0	1	0	0	2	7	0	0	0	2	2	0	0	0	0	0	0	0	1	0	0	0	2	0	0	0	0	0	0	1	0	1	0	0	0	0
FaUBC163	0	0	2	1	0	0	0	0	0	0	2	0	0	0	0	0	1	3	4	0	0	0	2	0	0	0	0	0	0	0	0	1	0	0	1	3	0	1	0	0	0	0	1	0	1	0	0	0	0
FaUBC130	0	0	0	0	2	0	0	0	0	0	1	0	0	0	2	0	2	2	5	0	0	0	2	0	0	0	0	0	0	0	0	0	0	0	1	4	0	1	0	0	0	0	0	0	0	0	0	0	0
FaUBC151	0	1	0	1	0	0	1	0	0	0	0	0	0	0	0	0	2	4	7	0	0	1	0	0	0	0	0	0	0	0	0	0	0	0	1	2	0	0	1	0	0	0	1	0	1	0	1	0	0
FaUBC142	0	0	2	0	1	0	0	0	0	0	0	1	0	0	1	0	1	3	4	0	0	0	0	2	0	0	0	1	0	0	0	2	0	0	0	3	0	0	0	0	0	0	1	0	2	0	0	0	0
FaUBC38	0	1	0	0	0	0	1	0	0	0	1	0	0	0	0	0	1	6	3	0	0	0	1	0	0	0	0	0	0	0	0	1	0	0	0	6	0	0	0	0	0	0	1	0	0	0	0	0	0
FaUBC161	0	0	1	0	2	0	0	1	0	0	3	0	0	0	1	0	0	4	6	0	0	0	1	0	0	0	0	0	0	0	0	1	0	0	0	2	0	0	0	0	0	0	1	0	0	1	0	1	0
FaUBC160	0	1	0	0	0	0	1	0	0	0	0	1	0	0	0	0	1	4	4	0	0	1	1	0	1	0	0	1	0	0	0	2	0	0	1	1	0	0	0	1	0	0	0	0	0	0	0	1	0
FaUBC46	0	1	1	1	3	0	0	0	0	0	3	0	0	0	0	0	0	1	1	0	0	0	1	2	0	0	0	1	0	0	0	1	0	0	0	3	0	1	0	0	0	0	0	0	1	0	0	0	0
FaUBC65	0	0	1	1	0	0	1	0	1	0	1	0	0	0	0	0	0	4	7	0	0	0	1	1	0	0	0	1	0	0	0	1	0	0	0	1	0	1	3	0	0	0	0	0	0	0	0	0	0
FaUBC45	0	0	0	2	3	0	0	0	0	0	3	0	0	0	0	0	0	1	0	0	1	0	0	3	0	1	0	0	0	0	0	1	0	0	0	4	0	0	0	0	0	0	0	0	0	0	0	0	0
FaUBC51	0	0	0	1	1	0	2	0	0	0	1	0	0	0	0	0	1	5	1	0	0	0	1	2	0	0	0	0	0	0	0	0	0	0	1	4	0	0	0	0	0	0	0	0	1	0	0	0	0
FaUBC159	0	0	0	0	1	0	0	0	1	0	5	0	0	0	0	0	0	6	3	0	0	0	1	1	0	0	0	1	0	0	0	0	0	0	0	3	0	0	0	0	0	0	0	0	0	0	0	0	0
FaUBC132	0	0	0	0	0	0	0	0	3	1	0	0	1	0	1	0	0	5	5	0	0	0	1	0	0	0	0	0	0	0	0	1	0	0	0	1	0	0	1	0	0	0	2	0	0	0	0	3	0
FaUBC138	0	0	0	0	0	0	1	1	0	0	4	0	0	0	0	0	0	5	5	0	0	0	3	0	0	0	0	0	0	0	0	0	0	0	0	2	0	0	0	0	0	0	1	0	1	0	0	0	0
FaUBC103	0	0	1	0	1	0	1	1	1	1	1	0	0	0	1	0	4	1	3	0	0	0	1	1	0	0	0	0	0	0	0	0	0	0	0	2	0	0	0	0	0	0	0	0	0	0	0	1	0
FaUBC27	0	0	0	0	0	0	0	0	0	0	0	0	0	0	0	0	0	2	3	0	1	0	1	0	0	0	0	3	0	0	0	3	0	0	0	5	0	0	0	0	0	0	0	0	0	0	0	0	0
FaUBC95	0	0	1	0	2	0	0	0	2	0	3	2	0	0	0	0	0	0	6	0	0	0	2	2	0	0	0	0	0	0	0	1	0	0	0	1	0	0	0	0	0	0	1	0	1	0	0	0	0
FaUBC61	0	0	0	0	1	0	0	1	1	1	1	0	0	0	1	0	1	2	2	0	0	0	0	1	0	0	0	3	0	0	0	0	0	1	1	1	0	0	1	0	0	0	0	0	0	0	0	0	0
FaUBC106	0	0	1	1	0	0	0	0	0	1	1	0	0	0	1	0	0	2	4	0	2	0	1	0	0	0	0	0	0	0	0	3	0	1	0	3	0	0	0	0	0	0	0	1	0	0	0	0	0
FaUBC14	0	0	1	1	1	0	0	3	0	0	1	0	0	0	0	0	0	2	3	0	0	0	0	2	0	0	0	0	0	0	0	0	0	0	0	3	0	0	1	0	0	0	0	0	0	0	0	0	0
FaUBC17	0	0	2	0	1	0	0	0	0	1	3	1	0	0	0	0	0	3	6	0	1	0	0	0	0	0	0	1	0	0	0	2	0	0	0	2	0	2	3	0	0	0	0	0	0	0	0	0	0
FaUBC40	0	0	0	0	1	0	0	0	1	0	4	0	0	0	0	0	0	6	5	0	0	0	1	1	0	1	0	0	0	0	0	1	0	1	0	1	0	1	1	0	0	0	1	0	0	0	0	0	0
FaUBC87	0	0	0	1	0	0	0	0	1	0	2	0	0	0	1	0	0	3	9	0	0	0	0	0	0	0	0	0	0	0	0	0	0	0	0	3	0	0	0	0	1	0	0	0	0	1	0	0	0
FaUBC158	0	1	1	0	0	0	1	0	0	0	0	0	0	0	0	0	0	1	5	0	1	1	0	0	0	0	0	0	0	0	0	3	0	0	0	2	0	1	2	0	0	0	0	0	0	0	0	0	0
FaUBC9	0	0	0	0	2	0	0	0	1	0	1	0	0	0	0	0	1	5	5	0	0	0	1	1	0	0	0	0	0	0	0	1	0	0	0	2	0	0	0	1	0	0	0	0	0	0	0	0	0
FaUBC41	0	0	1	1	0	0	0	1	1	0	2	0	0	0	0	1	1	1	4	0	0	0	0	1	0	0	0	0	0	0	0	0	0	2	0	2	0	1	0	0	0	0	1	0	0	0	0	0	0
FaUBC101	0	0	0	0	0	0	1	0	0	0	1	0	0	0	2	0	1	1	7	1	0	0	3	0	0	0	0	4	0	0	0	0	0	0	0	0	0	2	0	0	0	0	1	0	0	0	0	0	0
FaUBC21	0	1	0	0	1	0	1	0	0	0	4	1	0	0	0	0	0	4	7	0	0	0	1	0	0	0	0	0	0	0	0	1	0	1	0	1	0	0	1	0	0	0	1	0	0	0	0	0	0
FaUBC162	0	0	1	1	1	0	0	2	0	0	1	0	0	0	1	0	1	3	2	0	0	0	0	2	0	0	0	0	0	0	0	0	0	0	0	2	0	0	1	0	0	0	0	0	0	0	0	0	0
FaUBC42	0	0	4	0	0	0	0	0	2	1	0	0	0	0	2	0	0	3	2	0	0	0	1	0	0	0	0	1	0	0	0	0	0	0	1	2	1	0	0	0	0	0	0	0	0	0	0	0	0
FaUBC89	0	0	1	0	0	0	2	0	0	1	0	0	0	0	0	0	1	2	4	0	1	0	1	0	0	0	0	2	0	0	0	0	0	0	0	2	0	0	1	0	0	0	0	0	0	0	0	1	0
FaUBC30	0	0	0	0	0	0	2	0	3	0	0	0	0	0	0	0	0	2	6	0	0	0	2	0	0	0	0	0	0	0	0	1	0	0	1	1	0	0	1	0	1	0	0	0	1	0	0	0	0
FaUBC80	0	0	0	0	0	0	0	0	3	1	0	0	0	0	1	0	0	5	5	0	0	0	2	0	0	0	0	0	0	0	0	0	0	1	0	1	0	0	0	0	0	0	0	0	0	0	0	1	0
FaUBC69	0	1	0	0	0	0	1	0	0	0	1	0	0	0	0	0	1	4	5	0	0	0	1	0	1	0	0	1	0	0	0	2	0	0	1	1	0	0	0	1	0	0	0	0	0	0	0	0	0
FaUBC23	0	1	0	2	0	0	1	2	0	0	3	0	0	0	0	0	0	1	2	0	0	0	2	0	0	0	0	1	0	0	0	0	0	0	0	1	0	1	0	0	0	0	1	0	0	0	1	0	0
FaUBC180	0	0	0	1	0	0	0	0	1	1	1	0	0	0	1	0	0	0	9	0	0	0	0	0	0	0	0	1	0	0	0	0	0	0	0	2	0	0	0	0	1	0	0	0	0	0	0	0	0
FaUBC56	0	0	0	0	0	0	0	1	0	0	2	0	0	0	0	0	0	3	6	0	0	0	1	1	0	0	0	0	0	0	0	0	0	0	0	2	0	0	0	0	0	0	0	0	2	0	0	2	0
FaUBC185	0	0	1	2	0	0	0	0	1	0	2	0	0	0	0	0	0	3	4	0	2	0	0	0	0	0	0	0	0	0	0	0	0	0	1	0	0	0	0	0	0	0	0	0	1	0	0	1	0
FaUBC150	0	1	0	0	0	0	2	0	0	2	1	0	0	0	1	0	1	3	4	0	1	0	1	1	0	0	0	0	0	0	0	1	0	0	0	0	0	0	0	0	0	0	0	0	0	0	0	0	0
FaUBC68	0	0	1	0	1	0	0	2	0	0	1	0	0	0	0	0	0	1	2	0	0	0	0	3	0	0	0	0	0	0	0	0	0	1	0	2	0	0	1	0	0	0	0	0	0	1	0	0	0
FaUBC165	0	0	2	0	0	0	0	0	0	0	4	0	0	0	0	0	0	5	5	0	1	0	0	0	0	0	0	1	0	0	0	2	0	0	0	2	0	0	1	0	0	0	0	0	0	0	0	0	0
FaUBC15	0	0	1	0	0	0	0	1	0	0	0	0	0	0	0	0	1	5	5	0	0	0	0	0	0	0	0	0	0	0	0	0	0	0	0	2	0	2	0	0	0	1	0	0	0	1	0	1	0
FaUBC99	0	1	1	1	2	0	1	1	0	0	2	0	0	0	0	0	0	1	1	0	0	0	0	2	0	0	0	1	0	0	0	1	0	0	0	1	0	0	0	0	0	1	0	1	0	0	0	0	0
FaUBC93	0	4	3	1	0	0	0	0	0	0	1	0	0	0	1	0	1	9	1	0	0	0	0	1	0	0	0	1	0	0	0	0	0	0	1	0	1	0	0	0	0	0	0	0	1	0	0	0	0
FaUBC66	0	0	1	1	0	0	0	0	0	0	2	0	0	0	0	0	1	3	4	0	0	0	1	0	0	0	0	0	0	0	0	0	0	0	0	3	0	1	0	0	0	0	0	0	1	1	0	0	0
FaUBC182	0	0	1	0	0	0	1	0	0	0	1	0	0	0	0	0	0	4	6	0	0	0	2	0	0	0	0	1	0	0	0	0	0	0	0	1	0	0	0	0	0	0	1	0	0	0	0	0	0
FaUBC50	0	3	1	1	0	0	1	0	0	0	1	2	0	0	1	0	0	4	1	0	0	0	0	1	0	0	0	0	0	0	0	1	0	0	0	1	0	1	0	0	0	0	0	0	1	0	0	0	0
FaUBC57	0	0	2	0	0	0	0	2	0	0	2	0	0	0	1	0	0	0	6	0	1	0	1	1	0	1	0	0	0	0	0	1	0	0	0	0	0	0	0	0	0	0	0	0	0	0	0	0	0
FaUBC8	0	0	1	0	0	0	1	1	0	0	3	0	0	0	1	0	1	0	5	0	1	0	1	0	0	1	0	0	0	0	0	2	0	0	0	0	0	1	0	0	0	0	0	0	0	0	0	0	0
FaUBC109	0	0	1	1	0	0	3	0	2	0	0	0	0	0	0	0	1	3	1	0	0	0	1	1	0	0	0	0	0	0	0	1	0	0	1	1	0	0	0	0	0	0	0	0	1	0	0	0	0
FaUBC135	0	0	1	2	1	0	1	0	0	0	0	0	0	0	0	0	0	1	2	0	0	0	1	0	0	0	0	3	0	0	0	0	0	0	0	5	0	0	0	0	0	0	1	0	0	0	0	0	0
FaUBC24	0	0	0	0	0	0	0	0	0	0	1	1	0	0	0	0	1	2	3	0	1	0	0	2	0	0	0	1	0	0	0	1	0	0	0	0	0	2	2	0	0	0	1	0	1	0	0	0	0
FaUBC39	0	0	0	1	0	0	0	1	1	0	2	0	0	0	0	1	1	1	4	0	0	0	0	1	0	0	0	0	0	0	0	0	0	1	0	2	0	1	0	0	0	0	1	0	0	0	0	0	0
FaUBC64	0	0	2	0	1	0	0	0	0	1	2	0	0	0	0	0	0	4	3	0	2	0	0	0	0	0	0	2	0	0	0	1	0	1	0	2	0	1	1	0	0	0	0	0	0	0	0	0	0
FaUBC67	0	0	1	0	1	0	0	0	0	0	1	0	0	0	0	0	1	4	5	0	0	0	0	0	0	0	0	0	0	0	0	0	0	0	0	2	0	1	0	0	0	0	0	0	1	1	0	2	0
FaUBC123	0	0	1	1	0	0	0	2	0	0	1	0	0	0	0	0	0	1	2	0	0	0	0	4	0	0	0	0	0	0	0	0	0	0	0	2	0	0	1	0	0	0	0	0	0	0	0	0	0
FaUBC124	0	1	0	0	0	0	1	0	0	0	0	1	0	0	0	0	1	4	3	0	0	1	1	1	0	0	0	1	0	0	0	2	0	0	1	0	0	0	0	1	0	0	0	0	0	0	0	0	0
FaUBC164	0	0	1	1	0	0	0	0	2	1	1	0	0	0	1	0	1	3	5	0	0	0	1	1	0	0	0	0	0	0	0	0	0	0	0	1	0	1	1	0	0	0	0	0	0	0	0	0	0
FaUBC48	0	0	0	0	1	0	1	0	1	0	0	0	0	0	1	0	1	2	4	0	0	0	3	0	0	0	0	3	0	0	1	0	0	0	0	2	0	2	0	0	0	0	0	0	0	0	0	0	0
FaUBC110	0	1	0	0	1	0	1	0	0	0	1	0	0	0	1	0	0	5	6	0	0	0	3	0	0	0	0	2	0	0	0	0	0	0	0	0	0	2	0	0	0	0	0	0	0	0	0	0	0
FaUBC190	0	0	0	1	0	0	0	2	1	0	1	0	0	0	0	1	1	3	5	0	0	0	0	0	0	0	0	0	0	0	0	0	0	0	1	2	0	0	0	0	0	0	0	0	0	0	0	0	0
FaUBC44	0	0	1	0	2	0	0	1	0	0	0	1	0	0	0	0	0	3	4	0	0	0	1	2	0	0	0	0	0	0	0	1	0	0	0	1	0	0	0	0	0	0	1	0	1	0	0	0	0
FaUBC113	0	0	1	1	1	0	0	0	0	1	0	0	0	0	1	0	0	2	3	0	0	0	1	0	0	0	0	0	0	0	0	2	0	0	0	1	0	0	0	0	0	0	0	0	0	0	0	0	0
FaUBC53	0	0	0	2	0	0	1	0	0	0	1	0	0	0	0	0	0	3	8	0	2	0	0	0	0	0	0	0	0	0	0	2	0	0	0	0	0	1	0	0	0	0	0	0	0	0	0	0	0
FaUBC174	0	2	0	1	1	0	1	2	0	0	3	0	0	0	0	0	0	0	2	0	0	0	0	0	0	0	0	0	0	0	0	0	0	0	0	0	0	2	0	0	0	0	1	0	0	0	1	0	0
FaUBC5	0	0	0	0	0	0	0	0	0	0	0	0	0	0	0	0	2	4	3	0	1	0	1	0	0	0	0	0	0	0	0	0	0	0	0	2	0	0	0	0	0	0	0	0	1	0	0	0	0
FaUBC112	0	0	2	0	0	0	0	1	0	0	3	0	0	0	1	0	0	0	5	0	1	0	0	1	0	1	0	0	0	0	0	1	0	0	0	0	0	0	0	0	0	0	0	0	0	1	0	0	0
FaUBC154	0	0	1	1	0	0	0	1	0	0	3	0	0	0	1	0	0	0	5	0	1	0	0	1	0	1	0	0	0	0	0	1	0	0	0	0	0	0	0	0	0	0	0	0	0	1	0	0	0
FaUBC10	0	1	1	0	1	0	0	0	0	0	0	0	0	0	0	0	1	0	4	0	0	0	0	0	0	0	1	0	0	0	0	3	0	0	0	2	0	0	0	0	0	0	0	0	0	0	0	0	0
FaUBC157	0	0	0	0	0	0	1	0	1	0	0	0	0	0	0	0	3	2	5	0	0	0	0	0	0	0	0	0	0	0	0	0	0	0	0	1	0	0	1	0	0	0	0	0	0	0	1	1	0
FaUBC54	0	0	0	0	0	0	1	0	0	0	1	0	0	0	0	0	1	3	3	0	1	0	0	0	0	0	0	1	0	0	0	1	0	1	0	2	0	0	0	0	0	0	0	0	0	0	0	0	0
FaUBC107	0	0	2	0	0	0	2	0	0	0	0	0	0	0	1	0	0	0	6	0	0	0	1	0	0	1	0	0	0	0	0	0	0	0	0	1	0	0	0	0	0	0	1	0	0	0	0	1	0
FaUBC153	0	0	1	0	0	0	0	0	0	1	1	0	0	0	1	0	0	3	3	0	1	0	0	0	0	0	0	0	0	0	0	3	0	1	0	2	0	0	0	0	0	0	0	1	0	0	1	0	0
FaUBC136	0	0	0	1	0	0	0	0	1	0	0	0	0	0	0	0	0	3	3	0	1	0	0	0	0	0	0	0	0	0	0	0	0	0	1	0	0	0	1	0	0	0	0	0	1	0	0	2	0
FaUBC115	0	1	0	0	1	0	0	1	1	0	2	1	0	0	1	0	0	3	3	0	0	0	1	0	1	0	0	0	0	0	0	1	0	1	0	0	0	0	1	0	0	1	1	0	0	0	0	0	0
FaUBC52	0	1	1	0	0	0	0	0	0	1	0	0	0	0	1	0	0	2	2	0	2	0	1	2	0	0	0	0	0	0	0	0	0	1	1	1	0	0	0	0	0	0	1	0	0	0	0	0	0
FaUBC128	0	1	1	1	0	0	1	0	0	1	1	0	0	0	2	0	0	3	0	0	1	0	0	0	0	0	0	1	0	0	0	0	0	0	0	1	0	2	0	0	0	0	1	0	0	0	1	0	0
FaUBC183	0	0	0	0	0	0	1	0	2	0	4	0	0	0	0	0	0	3	3	0	0	0	0	2	0	0	0	0	0	0	0	2	0	0	0	0	0	0	0	0	0	0	0	0	0	0	0	0	0
FaUBC94	0	1	1	2	1	0	0	0	0	0	2	0	0	0	0	0	0	3	1	0	0	0	1	1	0	1	0	1	0	0	0	1	0	0	0	1	0	0	0	0	0	0	0	0	0	0	0	0	0
FaUBC97	0	1	1	2	1	0	0	0	0	0	2	0	0	0	0	0	0	3	1	0	0	0	1	1	0	1	0	1	0	0	0	1	0	0	0	1	0	0	0	0	0	0	0	0	0	0	0	0	0
FaUBC187	0	1	1	2	1	0	1	0	0	0	1	0	0	0	0	0	0	4	1	0	0	0	1	1	0	0	0	1	0	0	0	1	0	0	0	1	0	0	0	0	0	0	0	0	0	0	0	0	0
FaUBC81	0	2	3	0	0	0	2	0	1	0	2	1	0	0	0	0	0	1	1	0	0	0	0	1	0	1	0	2	0	1	0	2	0	0	0	0	0	0	0	0	0	0	0	0	0	0	0	0	0
FaUBC129	0	0	0	0	0	0	0	0	0	0	1	0	0	0	0	0	0	1	4	0	1	0	1	0	0	0	0	1	1	0	0	1	0	0	0	3	0	2	0	0	0	0	0	0	0	0	0	0	0
FaUBC117	0	1	0	1	0	0	1	1	0	1	1	0	0	0	1	0	0	1	4	0	0	0	0	1	0	0	0	3	0	0	0	1	0	0	0	0	0	0	0	0	0	0	0	0	0	0	0	0	0
FaUBC146	0	0	1	0	0	0	1	0	0	1	0	0	0	0	0	0	1	2	4	0	0	0	2	1	0	0	0	1	0	0	0	0	0	0	0	1	0	0	0	0	0	0	0	0	0	0	0	1	0
FaUBC73	0	2	1	1	1	0	0	2	0	0	3	0	0	0	0	0	0	2	0	0	0	0	0	0	0	0	0	0	0	0	0	0	0	0	0	0	0	1	0	0	0	0	1	0	0	0	1	0	0
FaUBC7	0	0	2	0	1	0	0	0	0	0	0	0	0	0	2	0	0	4	4	0	0	0	0	0	0	0	0	0	0	0	0	2	0	0	0	0	0	0	0	0	0	0	0	0	0	0	0	0	0
FaUBC102	0	0	0	0	0	0	1	0	0	0	1	0	0	0	0	0	0	3	2	0	0	0	0	1	0	0	0	0	0	0	0	0	0	0	0	2	0	2	0	0	0	0	1	0	0	0	0	0	0
FaUBC148	0	0	0	0	2	0	0	0	1	1	1	1	0	0	0	0	0	2	3	0	0	0	0	0	0	0	0	3	0	0	1	0	0	0	0	0	0	0	1	0	0	0	1	0	0	0	0	0	0
FaUBC36	0	0	1	0	0	0	1	0	0	0	1	1	0	0	0	0	1	4	1	0	1	0	0	1	0	0	0	0	0	0	0	1	0	0	0	1	0	0	0	0	0	0	0	0	0	0	0	0	0
FaUBC155	0	0	0	0	2	0	0	0	0	0	2	0	0	0	0	0	0	1	1	0	0	0	0	0	0	0	0	0	0	0	0	2	0	0	0	2	0	0	0	0	0	0	0	0	0	0	0	0	0
FaUBC188	0	1	1	2	1	0	1	0	0	0	1	0	0	0	0	0	0	4	1	0	0	0	1	1	0	0	0	1	0	0	0	1	0	0	0	1	0	0	0	0	0	0	0	0	0	0	0	0	0
FaUBC11	0	0	0	0	1	0	0	1	3	0	3	0	0	0	1	0	0	1	5	0	0	0	1	0	0	0	0	0	0	0	0	0	0	0	0	2	0	0	0	0	0	0	0	0	0	0	0	0	0
FaUBC149	0	1	2	0	1	0	0	1	0	0	1	0	0	0	0	0	0	1	3	0	0	0	1	0	0	1	0	2	0	0	0	1	0	0	0	0	0	1	0	0	0	0	0	0	0	0	0	1	0
FaUBC1	0	0	0	0	0	0	2	1	0	0	2	0	0	0	0	0	0	5	2	0	0	0	0	0	0	0	0	0	0	0	0	1	0	0	0	0	0	0	0	0	0	0	0	0	0	0	0	0	0
FaUBC49	0	1	1	0	2	0	0	1	0	0	2	0	0	0	0	0	1	2	1	0	0	0	0	1	0	0	0	1	0	0	0	2	0	0	0	1	0	0	0	0	1	0	0	0	0	0	0	1	0
FaUBC74	0	0	1	1	0	0	0	0	0	0	2	0	0	0	1	0	3	0	0	0	0	0	0	0	0	0	0	0	0	0	0	0	0	0	0	3	0	0	0	0	0	0	0	0	1	0	0	0	0
FaUBC84	0	1	0	0	0	0	1	0	2	0	3	0	0	0	0	0	0	4	4	0	0	0	0	1	0	0	0	0	0	0	0	1	0	0	0	0	0	0	0	0	0	0	0	0	0	0	0	0	0
FaUBC60	0	1	0	0	1	0	0	1	0	0	1	1	0	0	1	0	0	3	3	0	0	0	1	0	1	0	0	0	0	0	0	1	0	1	0	0	0	0	1	0	0	1	1	0	0	0	0	0	0
FaUBC152	0	0	0	1	0	0	1	0	0	0	0	0	0	0	0	0	1	1	6	0	0	0	0	0	0	0	0	0	0	0	0	0	0	0	0	2	0	0	0	0	0	0	0	0	0	1	0	0	0
FaUBC35	0	0	0	0	0	0	0	0	0	0	2	0	0	0	0	0	0	5	3	0	0	1	2	0	0	0	0	0	0	0	0	0	0	0	0	0	0	0	0	0	0	0	2	0	0	0	0	0	0
FaUBC83	0	1	0	0	1	0	0	0	0	0	0	0	0	0	0	0	0	3	3	0	0	0	0	2	0	0	0	0	0	0	0	2	0	0	1	1	0	0	0	0	0	0	1	0	0	0	0	1	0
FaUBC169	0	0	0	1	2	0	0	1	0	0	1	0	0	0	0	0	0	1	2	1	0	0	0	0	0	0	0	1	0	0	0	1	0	0	0	0	0	0	1	0	1	0	2	0	0	0	0	0	1
FaUBC131	0	2	3	0	0	0	2	0	1	0	0	1	0	0	0	0	0	1	0	0	0	0	0	1	0	0	0	1	0	1	0	2	0	0	0	0	0	0	0	0	0	0	0	0	0	0	0	0	0
FaUBC179	0	2	2	0	0	0	2	0	2	0	0	1	0	0	1	0	0	1	1	0	0	0	0	1	0	0	0	1	0	1	0	2	0	0	0	0	0	0	0	0	0	0	0	0	0	0	0	0	0
FaUBC120	0	0	1	0	0	0	0	0	0	1	3	0	0	0	0	0	0	2	4	0	1	0	0	0	0	0	0	1	0	0	0	1	0	1	0	0	0	1	1	0	0	0	0	0	0	0	0	0	0
FaUBC125	0	1	0	0	0	0	1	0	0	0	0	0	0	1	0	0	0	3	6	0	0	0	0	1	0	0	0	0	0	0	0	2	0	0	1	0	0	0	0	0	0	0	1	0	0	0	0	0	0
FaUBC119	0	0	0	1	0	0	0	0	0	0	3	0	0	0	0	0	1	0	1	0	1	0	0	1	0	0	0	0	0	1	0	2	0	0	0	2	0	0	0	0	0	1	2	0	0	0	0	0	0
FaUBC156	1	0	0	0	1	0	0	0	0	0	0	0	0	0	0	0	0	2	3	0	2	0	0	0	0	0	0	0	0	0	0	2	0	0	0	1	0	1	0	0	0	0	0	0	1	0	0	0	0
FaUBC147	0	2	3	0	0	0	0	0	1	0	3	0	0	0	0	0	0	1	1	0	0	1	0	1	0	1	0	0	0	0	0	0	0	0	0	1	0	1	0	0	0	0	0	0	0	0	0	0	0
FaUBC127	0	1	1	1	0	1	0	0	0	0	1	0	0	0	1	0	0	1	1	0	0	0	0	2	0	0	0	0	0	0	0	0	0	0	0	2	0	0	0	0	0	0	0	0	0	0	0	1	0
FaUBC18	0	1	0	0	0	0	1	0	0	1	0	0	0	0	0	0	0	2	3	0	0	0	0	1	0	0	0	0	0	0	0	0	0	1	0	1	0	0	1	0	0	0	0	0	0	0	0	0	0
FaUBC33	0	2	1	1	0	0	0	0	1	0	1	0	0	0	1	0	0	2	4	0	0	0	0	0	0	0	0	0	0	0	0	0	0	0	0	0	0	0	0	0	0	0	0	0	0	0	1	0	0
FaUBC58	0	2	1	0	0	0	1	0	0	0	0	0	0	0	0	0	0	2	1	0	1	0	0	1	0	0	0	0	0	0	0	0	0	0	0	0	0	1	0	0	0	0	3	0	0	0	0	0	0
FaUBC82	0	0	0	2	0	0	0	0	0	0	3	0	0	0	0	0	0	2	2	0	1	0	0	0	0	0	0	0	0	0	0	0	0	0	0	0	0	0	0	0	0	0	0	0	1	0	0	2	0
FaUBC34	0	2	0	1	0	0	0	0	1	0	0	0	0	0	0	0	0	2	2	0	0	0	0	0	0	0	0	0	0	0	0	0	0	0	0	2	0	0	1	0	0	0	0	0	0	0	0	3	0
FaUBC143	0	1	2	2	1	0	0	0	0	0	0	0	0	0	0	0	0	3	2	0	1	0	1	0	0	1	0	0	0	0	0	0	0	0	0	0	0	0	0	0	0	0	0	0	0	0	0	0	0
FaUBC32	0	0	0	1	0	0	0	1	0	0	2	0	0	0	0	0	0	2	2	0	1	0	0	0	0	0	0	0	0	0	0	0	0	0	1	0	0	0	0	0	0	0	0	0	1	0	0	2	0
FaUBC184	0	0	0	0	0	0	0	0	1	0	0	0	0	0	0	0	0	2	1	0	0	0	0	1	0	0	0	0	1	0	0	0	0	0	1	3	0	0	0	0	0	0	1	0	0	0	0	1	0
FaUBC31	0	0	3	0	0	0	2	0	1	0	0	0	0	0	0	0	0	1	1	0	0	0	0	1	0	1	0	0	0	1	0	0	0	0	0	1	0	0	0	0	0	0	0	0	0	0	0	0	0
FaUBC63	0	0	1	0	0	0	0	0	1	0	2	0	0	0	0	0	0	1	4	0	0	0	0	0	0	0	0	0	0	0	0	2	0	1	0	0	0	0	1	0	0	0	0	0	1	0	0	0	0
FaUBC121	0	0	1	0	0	0	0	0	0	0	2	0	0	0	0	0	0	1	2	0	1	0	0	1	0	0	0	0	0	0	0	0	0	0	0	3	0	1	0	0	0	0	0	0	1	0	0	0	0
FaUBC85	0	0	0	0	0	0	0	1	0	0	3	0	0	0	0	0	0	4	3	0	0	0	2	0	0	0	0	0	0	0	0	0	0	0	0	0	0	0	0	0	0	0	1	0	0	0	0	0	0
FaUBC12	0	0	0	0	0	0	2	0	1	0	1	0	0	0	1	0	0	2	2	0	0	0	0	0	0	0	0	0	0	0	0	0	0	0	0	2	0	0	0	0	0	0	1	0	0	0	0	1	0
FaUBC178	0	0	0	0	0	0	1	0	3	0	0	0	0	0	0	0	0	3	4	0	0	0	1	0	0	0	0	0	0	0	0	1	0	0	0	0	0	0	1	0	0	0	0	0	0	0	0	0	0
FaUBC47	0	1	0	1	1	0	1	1	0	0	0	0	0	0	0	0	0	0	1	0	0	0	0	1	0	0	0	0	0	0	0	0	0	0	0	0	0	1	0	0	0	0	2	0	0	0	0	0	0
FaUBC100	0	0	0	3	0	0	0	0	1	0	0	0	0	0	0	0	0	0	1	0	0	0	0	1	0	0	0	0	0	0	0	0	0	0	0	1	0	1	0	0	0	0	0	0	0	0	0	0	0
FaUBC26	0	0	0	0	1	0	0	0	0	0	0	0	0	0	0	0	0	3	5	0	0	0	1	0	0	0	0	0	0	0	0	0	0	0	0	0	0	0	0	0	0	1	0	0	0	0	0	0	0
FaUBC116	0	0	0	2	1	0	0	1	0	0	1	0	0	0	0	0	0	0	0	0	0	0	0	0	0	0	0	0	1	0	0	0	0	0	0	1	0	0	0	0	1	0	0	0	0	0	0	0	1
FaUBC140	0	0	0	0	0	0	0	0	1	0	0	0	0	0	0	0	0	0	6	0	0	0	0	0	0	0	0	0	0	0	0	0	0	0	0	1	0	0	0	0	1	1	0	0	0	1	0	0	0
FaUBC62	0	0	0	1	1	0	0	1	1	0	1	0	0	0	1	0	0	0	1	0	0	0	0	0	0	0	0	0	0	0	0	0	0	0	0	0	0	0	1	0	1	0	0	0	0	0	0	0	1
FaUBC167	0	1	0	0	1	0	0	0	0	0	0	0	0	0	0	0	0	1	1	0	0	0	0	2	0	0	0	0	0	0	0	0	0	0	0	0	0	0	0	0	0	0	0	0	0	0	0	0	0
FaUBC105	0	0	0	0	0	0	0	0	0	0	0	0	0	0	0	0	0	4	0	0	0	0	0	0	0	0	0	0	0	0	0	0	0	0	0	0	0	0	0	0	0	0	0	0	0	0	0	0	0
FaUBC173	0	0	0	1	0	0	0	0	0	0	0	0	0	0	0	0	0	0	2	0	0	0	0	1	0	0	0	0	0	0	0	0	0	0	0	3	0	0	1	0	0	0	0	0	0	0	0	0	0
FaUBC126	0	0	0	1	0	0	0	0	1	0	0	0	0	0	0	0	0	1	1	0	0	1	0	0	0	0	0	0	0	0	0	0	0	0	0	0	0	0	0	0	0	0	1	0	0	0	0	0	0
FaUBC25	0	1	0	0	0	0	1	0	0	0	0	0	0	0	1	0	1	1	4	0	0	0	1	0	0	0	0	0	0	0	0	1	0	0	0	0	0	0	0	0	0	0	0	0	0	0	0	0	0
FaUBC78	0	1	0	1	0	0	0	0	0	0	1	0	0	0	0	0	0	0	1	0	0	0	0	0	0	0	0	2	0	0	0	1	0	1	1	0	0	1	0	0	0	0	0	0	0	0	0	0	0
FaUBC139	0	0	1	1	0	0	0	0	0	0	1	0	0	0	0	0	0	0	3	0	1	0	1	0	0	0	0	0	0	0	0	1	0	0	0	0	0	0	0	0	0	0	0	0	0	0	0	0	0
FaUBC86	0	0	1	1	0	0	1	0	0	0	1	0	0	0	0	0	0	1	0	0	0	0	0	0	0	0	0	0	0	0	0	0	0	0	0	0	0	0	0	0	0	0	2	0	0	0	0	0	0
FaUBC79	0	1	0	1	0	0	0	0	0	0	0	0	0	0	0	0	0	1	1	0	0	0	1	0	0	0	0	0	0	0	0	1	0	2	1	0	0	1	0	0	0	0	0	0	0	0	0	0	0
FaUBC181	0	0	1	1	0	0	0	0	0	0	2	0	0	0	0	0	1	0	1	0	0	0	0	1	0	0	0	0	0	0	0	1	0	0	0	0	0	0	0	0	0	0	0	0	0	0	0	0	0
FaUBC166	0	0	0	0	0	0	0	0	0	0	0	0	0	0	0	0	1	2	1	0	0	0	0	0	0	0	0	0	0	0	0	0	0	1	1	0	0	0	1	1	0	0	1	0	0	0	0	0	0
FaUBC20	0	0	0	1	1	0	0	0	0	0	0	0	0	0	1	0	0	0	0	0	0	0	0	0	0	0	0	0	0	0	0	0	0	0	0	0	0	0	0	0	0	0	0	0	0	0	0	0	1
FaUBC108	0	0	0	0	0	0	1	0	0	0	0	0	0	0	0	0	0	1	1	0	0	0	0	0	0	0	0	0	0	0	0	1	0	0	0	1	0	0	0	0	0	0	0	0	0	0	0	0	0
FaUBC92	0	0	0	1	0	0	0	0	0	0	0	0	0	0	0	1	1	0	0	0	0	0	0	0	0	0	0	0	0	0	0	0	0	0	0	2	0	0	0	0	0	0	0	0	0	0	0	0	0
FaUBC122	0	0	1	0	1	0	0	0	0	0	0	0	0	0	0	0	0	1	1	0	0	0	0	0	0	0	0	0	0	0	0	0	0	0	0	1	0	0	0	0	0	0	0	0	0	1	0	0	0
FaUBC90	0	0	0	1	0	0	0	0	0	0	0	0	0	0	0	1	1	0	0	0	0	0	0	0	0	0	0	0	0	0	0	0	0	0	0	2	0	0	0	0	0	0	0	0	0	0	0	0	0
FaUBC43	0	0	0	0	0	0	0	0	0	0	0	0	0	0	0	0	1	1	1	0	1	0	0	0	0	0	0	0	0	0	0	0	0	0	0	1	0	0	0	0	0	0	0	0	1	0	0	0	0
FaUBC55	0	1	0	0	0	0	0	0	0	0	2	0	0	0	0	0	0	0	1	0	0	0	1	0	0	0	0	0	0	0	0	0	0	0	0	0	1	0	0	0	0	0	0	0	0	0	0	0	0
FaUBC70	0	0	0	0	0	0	0	1	0	0	0	0	0	0	0	0	0	2	1	0	0	0	0	0	0	0	0	0	0	0	0	0	0	0	0	0	0	0	0	0	0	0	0	0	0	0	0	0	0
FaUBC4	0	1	0	0	1	0	0	0	0	0	1	0	0	0	0	0	0	0	1	0	0	0	0	0	0	0	0	0	0	0	0	0	0	0	0	0	0	0	0	0	0	0	0	0	0	0	0	0	0
FaUBC175	0	0	0	0	0	0	0	0	0	0	0	0	0	0	0	0	0	1	1	0	0	0	0	0	0	0	0	0	0	0	0	1	0	0	0	1	0	0	0	0	0	0	0	0	0	0	0	0	0
FaUBC171	0	0	0	0	0	0	0	0	1	0	1	0	0	1	0	0	0	0	2	0	0	0	0	0	0	0	0	0	0	0	0	0	0	0	0	0	0	0	0	0	0	0	0	0	0	0	0	0	0
FaUBC144	0	0	1	0	0	0	0	0	1	0	0	0	0	0	0	0	0	1	1	0	0	0	0	0	0	0	0	0	0	0	0	0	0	0	0	0	0	0	0	0	0	0	0	0	0	0	0	0	0
FaUBC189	0	0	0	0	0	0	1	1	0	0	0	0	0	0	1	0	0	0	0	0	0	0	0	0	0	0	0	0	0	0	0	0	0	0	0	0	0	0	0	0	0	0	1	0	0	0	0	0	0
FaUBC111	0	0	0	0	0	0	0	0	0	0	0	0	0	0	0	0	0	0	0	0	0	0	0	0	0	0	0	0	0	0	0	0	0	0	0	1	0	0	0	0	0	0	0	0	0	0	0	0	0
FaUBC118	0	0	0	0	0	0	0	0	0	0	0	0	0	0	0	0	0	0	1	0	0	0	0	0	0	0	0	0	0	0	0	0	0	0	0	0	0	1	0	0	0	0	0	0	0	0	0	0	0
FaUBC3	0	0	0	0	0	0	0	0	0	0	0	0	0	0	0	0	0	0	0	0	0	0	0	0	0	0	0	0	0	0	0	0	0	0	0	0	0	0	0	0	0	0	0	0	0	0	0	0	0
FaUBC134	0	0	0	0	0	0	0	0	0	0	0	0	0	0	0	0	0	0	0	0	0	0	0	0	0	0	0	0	0	0	0	0	0	0	0	0	0	0	0	0	0	0	0	0	0	0	0	0	0
[truncated: 28 more columns]
