# Supplementary material for: Characterization and regulation mechanism analysis of ubiquitin-conjugating family genes in strawberry reveals a potential role in fruit ripening
Source: BMC Plant Biol. 2022 Jan 19;22:39. doi: 10.1186/s12870-021-03421-8 (PMC8767729; doi:10.1186/s12870-021-03421-8)
Supplement: Supplementary file 7 — Additional file 7: Table S6. GO categories and distribution of FaUBC genes. [file 12870_2021_3421_MOESM7_ESM.xlsx]

## Sheet: sheet1
Table S6 GO categories and distribution of FaUBC genes.
Class	GO_Name	GO_ID	GO_Level	P_value	EnrichmentScore	HitsGenesCountsInSelectedSet	HitsGenesCountsInBackground	AllGenesCountsInSelectedSet	AllGenesCountsInBackground	GenesOfSelectedSetInGOterm	corrected p-value(BH method)
Molecular function	catalytic activity	GO:0003824	2	1.11022e-16	1.43483	168	37926	170	55065	maker-Fvb6-4-augustus-gene-199.21-mRNA-1,maker-Fvb5-1-augustus-gene-25.64-mRNA-1,maker-Fvb3-2-augustus-gene-105.24-mRNA-1,maker-Fvb1-2-augustus-gene-151.37-mRNA-1,maker-Fvb7-2-snap-gene-190.62-mRNA-1,maker-Fvb3-3-augustus-gene-167.26-mRNA-1,maker-Fvb2-1-snap-gene-41.31-mRNA-1,maker-Fvb6-2-augustus-gene-89.27-mRNA-1,snap_masked-Fvb3-3-processed-gene-44.46-mRNA-1,augustus_masked-Fvb3-2-processed-ge…	8.38835e-16
Molecular function	transferase activity	GO:0016740	3	1.11022e-16	2.87608	167	18808	170	55065	maker-Fvb6-4-augustus-gene-199.21-mRNA-1,maker-Fvb5-1-augustus-gene-25.64-mRNA-1,maker-Fvb3-2-augustus-gene-105.24-mRNA-1,maker-Fvb1-2-augustus-gene-151.37-mRNA-1,maker-Fvb7-2-snap-gene-190.62-mRNA-1,maker-Fvb3-3-augustus-gene-167.26-mRNA-1,maker-Fvb2-1-snap-gene-41.31-mRNA-1,maker-Fvb6-2-augustus-gene-89.27-mRNA-1,snap_masked-Fvb3-3-processed-gene-44.46-mRNA-1,augustus_masked-Fvb3-2-processed-ge…	8.38835e-16
Biological process	organic substance metabolic process	GO:0071704	3	0	1.43685	159	35630	161	51839	maker-Fvb6-4-augustus-gene-199.21-mRNA-1,maker-Fvb5-1-augustus-gene-25.64-mRNA-1,maker-Fvb3-2-augustus-gene-105.24-mRNA-1,maker-Fvb1-2-augustus-gene-151.37-mRNA-1,maker-Fvb7-2-snap-gene-190.62-mRNA-1,maker-Fvb3-3-augustus-gene-167.26-mRNA-1,maker-Fvb2-1-snap-gene-41.31-mRNA-1,maker-Fvb6-2-augustus-gene-89.27-mRNA-1,snap_masked-Fvb3-3-processed-gene-44.46-mRNA-1,augustus_masked-Fvb3-2-processed-ge…	0
Biological process	metabolic process	GO:0008152	2	0	1.2845	159	39856	161	51839	maker-Fvb6-4-augustus-gene-199.21-mRNA-1,maker-Fvb5-1-augustus-gene-25.64-mRNA-1,maker-Fvb3-2-augustus-gene-105.24-mRNA-1,maker-Fvb1-2-augustus-gene-151.37-mRNA-1,maker-Fvb7-2-snap-gene-190.62-mRNA-1,maker-Fvb3-3-augustus-gene-167.26-mRNA-1,maker-Fvb2-1-snap-gene-41.31-mRNA-1,maker-Fvb6-2-augustus-gene-89.27-mRNA-1,snap_masked-Fvb3-3-processed-gene-44.46-mRNA-1,augustus_masked-Fvb3-2-processed-ge…	0
Biological process	primary metabolic process	GO:0044238	3	4.44089e-16	1.52867	159	33490	161	51839	maker-Fvb6-4-augustus-gene-199.21-mRNA-1,maker-Fvb5-1-augustus-gene-25.64-mRNA-1,maker-Fvb3-2-augustus-gene-105.24-mRNA-1,maker-Fvb1-2-augustus-gene-151.37-mRNA-1,maker-Fvb7-2-snap-gene-190.62-mRNA-1,maker-Fvb3-3-augustus-gene-167.26-mRNA-1,maker-Fvb2-1-snap-gene-41.31-mRNA-1,maker-Fvb6-2-augustus-gene-89.27-mRNA-1,snap_masked-Fvb3-3-processed-gene-44.46-mRNA-1,augustus_masked-Fvb3-2-processed-ge…	5.72558e-15
Biological process	nitrogen compound metabolic process	GO:0006807	3	0	1.70652	158	29811	161	51839	maker-Fvb6-4-augustus-gene-199.21-mRNA-1,maker-Fvb5-1-augustus-gene-25.64-mRNA-1,maker-Fvb3-2-augustus-gene-105.24-mRNA-1,maker-Fvb1-2-augustus-gene-151.37-mRNA-1,maker-Fvb7-2-snap-gene-190.62-mRNA-1,maker-Fvb3-3-augustus-gene-167.26-mRNA-1,maker-Fvb2-1-snap-gene-41.31-mRNA-1,maker-Fvb6-2-augustus-gene-89.27-mRNA-1,snap_masked-Fvb3-3-processed-gene-44.46-mRNA-1,augustus_masked-Fvb3-2-processed-ge…	0
Biological process	cellular metabolic process	GO:0044237	3	2.22045e-16	1.46162	158	34806	161	51839	maker-Fvb6-4-augustus-gene-199.21-mRNA-1,maker-Fvb5-1-augustus-gene-25.64-mRNA-1,maker-Fvb3-2-augustus-gene-105.24-mRNA-1,maker-Fvb1-2-augustus-gene-151.37-mRNA-1,maker-Fvb7-2-snap-gene-190.62-mRNA-1,maker-Fvb3-3-augustus-gene-167.26-mRNA-1,maker-Fvb2-1-snap-gene-41.31-mRNA-1,maker-Fvb6-2-augustus-gene-89.27-mRNA-1,snap_masked-Fvb3-3-processed-gene-44.46-mRNA-1,augustus_masked-Fvb3-2-processed-ge…	5.00988e-15
Biological process	cellular process	GO:0009987	2	7.14207e-07	1.12447	158	45242	161	51839	maker-Fvb6-4-augustus-gene-199.21-mRNA-1,maker-Fvb5-1-augustus-gene-25.64-mRNA-1,maker-Fvb3-2-augustus-gene-105.24-mRNA-1,maker-Fvb1-2-augustus-gene-151.37-mRNA-1,maker-Fvb7-2-snap-gene-190.62-mRNA-1,maker-Fvb3-3-augustus-gene-167.26-mRNA-1,maker-Fvb2-1-snap-gene-41.31-mRNA-1,maker-Fvb6-2-augustus-gene-89.27-mRNA-1,snap_masked-Fvb3-3-processed-gene-44.46-mRNA-1,augustus_masked-Fvb3-2-processed-ge…	3.5319e-06
Biological process	organonitrogen compound metabolic process	GO:1901564	4	6.66134e-16	2.60023	157	19441	161	51839	maker-Fvb6-4-augustus-gene-199.21-mRNA-1,maker-Fvb5-1-augustus-gene-25.64-mRNA-1,maker-Fvb3-2-augustus-gene-105.24-mRNA-1,maker-Fvb1-2-augustus-gene-151.37-mRNA-1,maker-Fvb7-2-snap-gene-190.62-mRNA-1,maker-Fvb3-3-augustus-gene-167.26-mRNA-1,maker-Fvb2-1-snap-gene-41.31-mRNA-1,maker-Fvb6-2-augustus-gene-89.27-mRNA-1,snap_masked-Fvb3-3-processed-gene-44.46-mRNA-1,augustus_masked-Fvb3-2-processed-ge…	6.32827e-15
Biological process	macromolecule metabolic process	GO:0043170	4	0	1.78497	156	28140	161	51839	maker-Fvb6-4-augustus-gene-199.21-mRNA-1,maker-Fvb5-1-augustus-gene-25.64-mRNA-1,maker-Fvb3-2-augustus-gene-105.24-mRNA-1,maker-Fvb1-2-augustus-gene-151.37-mRNA-1,maker-Fvb7-2-snap-gene-190.62-mRNA-1,maker-Fvb3-3-augustus-gene-167.26-mRNA-1,maker-Fvb2-1-snap-gene-41.31-mRNA-1,maker-Fvb6-2-augustus-gene-89.27-mRNA-1,snap_masked-Fvb3-3-processed-gene-44.46-mRNA-1,augustus_masked-Fvb3-2-processed-ge…	0
Molecular function	catalytic activity, acting on a protein	GO:0140096	3	3.33067e-16	4.64959	155	10798	170	55065	maker-Fvb6-4-augustus-gene-199.21-mRNA-1,maker-Fvb5-1-augustus-gene-25.64-mRNA-1,maker-Fvb3-2-augustus-gene-105.24-mRNA-1,maker-Fvb1-2-augustus-gene-151.37-mRNA-1,maker-Fvb7-2-snap-gene-190.62-mRNA-1,maker-Fvb3-3-augustus-gene-167.26-mRNA-1,maker-Fvb2-1-snap-gene-41.31-mRNA-1,maker-Fvb6-2-augustus-gene-89.27-mRNA-1,snap_masked-Fvb3-3-processed-gene-44.46-mRNA-1,augustus_masked-Fvb3-2-processed-ge…	1.13243e-15
Biological process	protein modification by small protein conjugation	GO:0032446	9	0	24.4523	155	2041	161	51839	maker-Fvb6-4-augustus-gene-199.21-mRNA-1,maker-Fvb5-1-augustus-gene-25.64-mRNA-1,maker-Fvb3-2-augustus-gene-105.24-mRNA-1,maker-Fvb1-2-augustus-gene-151.37-mRNA-1,maker-Fvb7-2-snap-gene-190.62-mRNA-1,maker-Fvb3-3-augustus-gene-167.26-mRNA-1,maker-Fvb2-1-snap-gene-41.31-mRNA-1,maker-Fvb6-2-augustus-gene-89.27-mRNA-1,snap_masked-Fvb3-3-processed-gene-44.46-mRNA-1,augustus_masked-Fvb3-2-processed-ge…	0
Biological process	cellular protein modification process	GO:0006464	7	0	5.01629	155	9949	161	51839	maker-Fvb6-4-augustus-gene-199.21-mRNA-1,maker-Fvb5-1-augustus-gene-25.64-mRNA-1,maker-Fvb3-2-augustus-gene-105.24-mRNA-1,maker-Fvb1-2-augustus-gene-151.37-mRNA-1,maker-Fvb7-2-snap-gene-190.62-mRNA-1,maker-Fvb3-3-augustus-gene-167.26-mRNA-1,maker-Fvb2-1-snap-gene-41.31-mRNA-1,maker-Fvb6-2-augustus-gene-89.27-mRNA-1,snap_masked-Fvb3-3-processed-gene-44.46-mRNA-1,augustus_masked-Fvb3-2-processed-ge…	0
Biological process	protein modification process	GO:0036211	6	2.22045e-16	5.01327	155	9955	161	51839	maker-Fvb6-4-augustus-gene-199.21-mRNA-1,maker-Fvb5-1-augustus-gene-25.64-mRNA-1,maker-Fvb3-2-augustus-gene-105.24-mRNA-1,maker-Fvb1-2-augustus-gene-151.37-mRNA-1,maker-Fvb7-2-snap-gene-190.62-mRNA-1,maker-Fvb3-3-augustus-gene-167.26-mRNA-1,maker-Fvb2-1-snap-gene-41.31-mRNA-1,maker-Fvb6-2-augustus-gene-89.27-mRNA-1,snap_masked-Fvb3-3-processed-gene-44.46-mRNA-1,augustus_masked-Fvb3-2-processed-ge…	5.00988e-15
Biological process	cellular protein metabolic process	GO:0044267	6	3.33067e-16	3.49367	155	14285	161	51839	maker-Fvb6-4-augustus-gene-199.21-mRNA-1,maker-Fvb5-1-augustus-gene-25.64-mRNA-1,maker-Fvb3-2-augustus-gene-105.24-mRNA-1,maker-Fvb1-2-augustus-gene-151.37-mRNA-1,maker-Fvb7-2-snap-gene-190.62-mRNA-1,maker-Fvb3-3-augustus-gene-167.26-mRNA-1,maker-Fvb2-1-snap-gene-41.31-mRNA-1,maker-Fvb6-2-augustus-gene-89.27-mRNA-1,snap_masked-Fvb3-3-processed-gene-44.46-mRNA-1,augustus_masked-Fvb3-2-processed-ge…	5.2277e-15
Biological process	cellular macromolecule metabolic process	GO:0044260	5	4.44089e-16	2.21671	155	22514	161	51839	maker-Fvb6-4-augustus-gene-199.21-mRNA-1,maker-Fvb5-1-augustus-gene-25.64-mRNA-1,maker-Fvb3-2-augustus-gene-105.24-mRNA-1,maker-Fvb1-2-augustus-gene-151.37-mRNA-1,maker-Fvb7-2-snap-gene-190.62-mRNA-1,maker-Fvb3-3-augustus-gene-167.26-mRNA-1,maker-Fvb2-1-snap-gene-41.31-mRNA-1,maker-Fvb6-2-augustus-gene-89.27-mRNA-1,snap_masked-Fvb3-3-processed-gene-44.46-mRNA-1,augustus_masked-Fvb3-2-processed-ge…	5.72558e-15
Biological process	macromolecule modification	GO:0043412	5	4.44089e-16	4.52098	155	11039	161	51839	maker-Fvb6-4-augustus-gene-199.21-mRNA-1,maker-Fvb5-1-augustus-gene-25.64-mRNA-1,maker-Fvb3-2-augustus-gene-105.24-mRNA-1,maker-Fvb1-2-augustus-gene-151.37-mRNA-1,maker-Fvb7-2-snap-gene-190.62-mRNA-1,maker-Fvb3-3-augustus-gene-167.26-mRNA-1,maker-Fvb2-1-snap-gene-41.31-mRNA-1,maker-Fvb6-2-augustus-gene-89.27-mRNA-1,snap_masked-Fvb3-3-processed-gene-44.46-mRNA-1,augustus_masked-Fvb3-2-processed-ge…	5.72558e-15
Biological process	protein modification by small protein conjugation or removal	GO:0070647	8	4.44089e-16	21.5955	155	2311	161	51839	maker-Fvb6-4-augustus-gene-199.21-mRNA-1,maker-Fvb5-1-augustus-gene-25.64-mRNA-1,maker-Fvb3-2-augustus-gene-105.24-mRNA-1,maker-Fvb1-2-augustus-gene-151.37-mRNA-1,maker-Fvb7-2-snap-gene-190.62-mRNA-1,maker-Fvb3-3-augustus-gene-167.26-mRNA-1,maker-Fvb2-1-snap-gene-41.31-mRNA-1,maker-Fvb6-2-augustus-gene-89.27-mRNA-1,snap_masked-Fvb3-3-processed-gene-44.46-mRNA-1,augustus_masked-Fvb3-2-processed-ge…	5.72558e-15
Biological process	protein metabolic process	GO:0019538	5	5.55112e-16	3.08354	155	16185	161	51839	maker-Fvb6-4-augustus-gene-199.21-mRNA-1,maker-Fvb5-1-augustus-gene-25.64-mRNA-1,maker-Fvb3-2-augustus-gene-105.24-mRNA-1,maker-Fvb1-2-augustus-gene-151.37-mRNA-1,maker-Fvb7-2-snap-gene-190.62-mRNA-1,maker-Fvb3-3-augustus-gene-167.26-mRNA-1,maker-Fvb2-1-snap-gene-41.31-mRNA-1,maker-Fvb6-2-augustus-gene-89.27-mRNA-1,snap_masked-Fvb3-3-processed-gene-44.46-mRNA-1,augustus_masked-Fvb3-2-processed-ge…	5.56653e-15
Biological process	protein ubiquitination	GO:0016567	10	2.22045e-16	25.2985	154	1960	161	51839	maker-Fvb6-4-augustus-gene-199.21-mRNA-1,maker-Fvb5-1-augustus-gene-25.64-mRNA-1,maker-Fvb3-2-augustus-gene-105.24-mRNA-1,maker-Fvb1-2-augustus-gene-151.37-mRNA-1,maker-Fvb7-2-snap-gene-190.62-mRNA-1,maker-Fvb3-3-augustus-gene-167.26-mRNA-1,maker-Fvb2-1-snap-gene-41.31-mRNA-1,maker-Fvb6-2-augustus-gene-89.27-mRNA-1,snap_masked-Fvb3-3-processed-gene-44.46-mRNA-1,augustus_masked-Fvb3-2-processed-ge…	5.00988e-15
Molecular function	ligase activity	GO:0016874	3	3.33067e-16	17.168	143	2698	170	55065	maker-Fvb6-4-augustus-gene-199.21-mRNA-1,maker-Fvb5-1-augustus-gene-25.64-mRNA-1,maker-Fvb3-2-augustus-gene-105.24-mRNA-1,maker-Fvb1-2-augustus-gene-151.37-mRNA-1,maker-Fvb7-2-snap-gene-190.62-mRNA-1,maker-Fvb3-3-augustus-gene-167.26-mRNA-1,maker-Fvb2-1-snap-gene-41.31-mRNA-1,maker-Fvb6-2-augustus-gene-89.27-mRNA-1,snap_masked-Fvb3-3-processed-gene-44.46-mRNA-1,augustus_masked-Fvb3-2-processed-ge…	1.13243e-15
Cellular component	intracellular anatomical structure	GO:0005622	3	7.48584e-09	1.3119	137	35411	161	54594	maker-Fvb6-4-augustus-gene-199.21-mRNA-1,maker-Fvb5-1-augustus-gene-25.64-mRNA-1,maker-Fvb1-2-augustus-gene-151.37-mRNA-1,maker-Fvb7-2-snap-gene-190.62-mRNA-1,maker-Fvb3-3-augustus-gene-167.26-mRNA-1,maker-Fvb2-1-snap-gene-41.31-mRNA-1,maker-Fvb6-2-augustus-gene-89.27-mRNA-1,snap_masked-Fvb3-3-processed-gene-44.46-mRNA-1,augustus_masked-Fvb3-2-processed-gene-61.4-mRNA-1,maker-Fvb1-1-augustus-gene…	6.36296e-08
Molecular function	binding	GO:0005488	2	4.45127e-06	1.25693	134	34532	170	55065	maker-Fvb7-3-snap-gene-83.54-mRNA-1,maker-Fvb5-1-augustus-gene-25.64-mRNA-1,maker-Fvb1-2-augustus-gene-151.37-mRNA-1,maker-Fvb3-3-augustus-gene-167.26-mRNA-1,maker-Fvb2-1-snap-gene-41.31-mRNA-1,snap_masked-Fvb3-3-processed-gene-44.46-mRNA-1,augustus_masked-Fvb3-2-processed-gene-61.4-mRNA-1,maker-Fvb7-1-snap-gene-240.59-mRNA-1,maker-Fvb1-1-augustus-gene-214.23-mRNA-1,maker-Fvb7-3-augustus-gene-74.…	1.04375e-05
Molecular function	ligase activity, forming carbon-sulfur bonds	GO:0016877	4	1.11022e-16	88.2764	127	466	170	55065	maker-Fvb6-4-augustus-gene-199.21-mRNA-1,maker-Fvb5-1-augustus-gene-25.64-mRNA-1,maker-Fvb3-2-augustus-gene-105.24-mRNA-1,maker-Fvb1-2-augustus-gene-151.37-mRNA-1,maker-Fvb3-3-augustus-gene-167.26-mRNA-1,maker-Fvb2-1-snap-gene-41.31-mRNA-1,maker-Fvb6-2-augustus-gene-89.27-mRNA-1,snap_masked-Fvb3-3-processed-gene-44.46-mRNA-1,augustus_masked-Fvb3-2-processed-gene-61.4-mRNA-1,maker-Fvb1-1-augustus-…	8.38835e-16
Molecular function	heterocyclic compound binding	GO:1901363	3	9.99201e-16	1.69081	126	24138	170	55065	maker-Fvb5-1-augustus-gene-25.64-mRNA-1,maker-Fvb1-2-augustus-gene-151.37-mRNA-1,maker-Fvb3-3-augustus-gene-167.26-mRNA-1,maker-Fvb2-1-snap-gene-41.31-mRNA-1,snap_masked-Fvb3-3-processed-gene-44.46-mRNA-1,augustus_masked-Fvb3-2-processed-gene-61.4-mRNA-1,maker-Fvb1-1-augustus-gene-214.23-mRNA-1,maker-Fvb7-3-augustus-gene-74.49-mRNA-1,maker-Fvb3-1-augustus-gene-6.38-mRNA-1,maker-Fvb2-2-snap-gene-1…	2.51651e-15
Molecular function	organic cyclic compound binding	GO:0097159	3	1.33227e-15	1.68844	126	24172	170	55065	maker-Fvb5-1-augustus-gene-25.64-mRNA-1,maker-Fvb1-2-augustus-gene-151.37-mRNA-1,maker-Fvb3-3-augustus-gene-167.26-mRNA-1,maker-Fvb2-1-snap-gene-41.31-mRNA-1,snap_masked-Fvb3-3-processed-gene-44.46-mRNA-1,augustus_masked-Fvb3-2-processed-gene-61.4-mRNA-1,maker-Fvb1-1-augustus-gene-214.23-mRNA-1,maker-Fvb7-3-augustus-gene-74.49-mRNA-1,maker-Fvb3-1-augustus-gene-6.38-mRNA-1,maker-Fvb2-2-snap-gene-1…	3.23551e-15
Molecular function	ion binding	GO:0043167	3	0	2.06589	124	19442	170	55065	maker-Fvb5-1-augustus-gene-25.64-mRNA-1,maker-Fvb1-2-augustus-gene-151.37-mRNA-1,maker-Fvb3-3-augustus-gene-167.26-mRNA-1,maker-Fvb2-1-snap-gene-41.31-mRNA-1,snap_masked-Fvb3-3-processed-gene-44.46-mRNA-1,augustus_masked-Fvb3-2-processed-gene-61.4-mRNA-1,maker-Fvb1-1-augustus-gene-214.23-mRNA-1,maker-Fvb7-3-augustus-gene-74.49-mRNA-1,maker-Fvb2-2-snap-gene-146.46-mRNA-1,maker-Fvb7-4-snap-gene-110…	0
Molecular function	anion binding	GO:0043168	4	1.11022e-16	3.73177	124	10763	170	55065	maker-Fvb5-1-augustus-gene-25.64-mRNA-1,maker-Fvb1-2-augustus-gene-151.37-mRNA-1,maker-Fvb3-3-augustus-gene-167.26-mRNA-1,maker-Fvb2-1-snap-gene-41.31-mRNA-1,snap_masked-Fvb3-3-processed-gene-44.46-mRNA-1,augustus_masked-Fvb3-2-processed-gene-61.4-mRNA-1,maker-Fvb1-1-augustus-gene-214.23-mRNA-1,maker-Fvb7-3-augustus-gene-74.49-mRNA-1,maker-Fvb2-2-snap-gene-146.46-mRNA-1,maker-Fvb7-4-snap-gene-110…	8.38835e-16
Molecular function	small molecule binding	GO:0036094	3	2.22045e-16	3.56516	124	11266	170	55065	maker-Fvb5-1-augustus-gene-25.64-mRNA-1,maker-Fvb1-2-augustus-gene-151.37-mRNA-1,maker-Fvb3-3-augustus-gene-167.26-mRNA-1,maker-Fvb2-1-snap-gene-41.31-mRNA-1,snap_masked-Fvb3-3-processed-gene-44.46-mRNA-1,augustus_masked-Fvb3-2-processed-gene-61.4-mRNA-1,maker-Fvb1-1-augustus-gene-214.23-mRNA-1,maker-Fvb7-3-augustus-gene-74.49-mRNA-1,maker-Fvb2-2-snap-gene-146.46-mRNA-1,maker-Fvb7-4-snap-gene-110…	1.0066e-15
Cellular component	intracellular membrane-bounded organelle	GO:0043231	5	4.32397e-10	1.44335	124	29132	161	54594	maker-Fvb6-4-augustus-gene-199.21-mRNA-1,maker-Fvb5-1-augustus-gene-25.64-mRNA-1,maker-Fvb1-2-augustus-gene-151.37-mRNA-1,maker-Fvb7-2-snap-gene-190.62-mRNA-1,maker-Fvb3-3-augustus-gene-167.26-mRNA-1,maker-Fvb2-1-snap-gene-41.31-mRNA-1,maker-Fvb6-2-augustus-gene-89.27-mRNA-1,snap_masked-Fvb3-3-processed-gene-44.46-mRNA-1,augustus_masked-Fvb3-2-processed-gene-61.4-mRNA-1,maker-Fvb1-1-augustus-gene…	5.51306e-09
Cellular component	membrane-bounded organelle	GO:0043227	4	5.48835e-10	1.4392	124	29216	161	54594	maker-Fvb6-4-augustus-gene-199.21-mRNA-1,maker-Fvb5-1-augustus-gene-25.64-mRNA-1,maker-Fvb1-2-augustus-gene-151.37-mRNA-1,maker-Fvb7-2-snap-gene-190.62-mRNA-1,maker-Fvb3-3-augustus-gene-167.26-mRNA-1,maker-Fvb2-1-snap-gene-41.31-mRNA-1,maker-Fvb6-2-augustus-gene-89.27-mRNA-1,snap_masked-Fvb3-3-processed-gene-44.46-mRNA-1,augustus_masked-Fvb3-2-processed-gene-61.4-mRNA-1,maker-Fvb1-1-augustus-gene…	5.59812e-09
Cellular component	intracellular organelle	GO:0043229	4	1.42706e-07	1.34183	124	31336	161	54594	maker-Fvb6-4-augustus-gene-199.21-mRNA-1,maker-Fvb5-1-augustus-gene-25.64-mRNA-1,maker-Fvb1-2-augustus-gene-151.37-mRNA-1,maker-Fvb7-2-snap-gene-190.62-mRNA-1,maker-Fvb3-3-augustus-gene-167.26-mRNA-1,maker-Fvb2-1-snap-gene-41.31-mRNA-1,maker-Fvb6-2-augustus-gene-89.27-mRNA-1,snap_masked-Fvb3-3-processed-gene-44.46-mRNA-1,augustus_masked-Fvb3-2-processed-gene-61.4-mRNA-1,maker-Fvb1-1-augustus-gene…	5.19856e-07
Cellular component	organelle	GO:0043226	3	1.64149e-07	1.33935	124	31394	161	54594	maker-Fvb6-4-augustus-gene-199.21-mRNA-1,maker-Fvb5-1-augustus-gene-25.64-mRNA-1,maker-Fvb1-2-augustus-gene-151.37-mRNA-1,maker-Fvb7-2-snap-gene-190.62-mRNA-1,maker-Fvb3-3-augustus-gene-167.26-mRNA-1,maker-Fvb2-1-snap-gene-41.31-mRNA-1,maker-Fvb6-2-augustus-gene-89.27-mRNA-1,snap_masked-Fvb3-3-processed-gene-44.46-mRNA-1,augustus_masked-Fvb3-2-processed-gene-61.4-mRNA-1,maker-Fvb1-1-augustus-gene…	5.58107e-07
Molecular function	ATP binding	GO:0005524	9	0	4.9751	122	7943	170	55065	maker-Fvb5-1-augustus-gene-25.64-mRNA-1,maker-Fvb1-2-augustus-gene-151.37-mRNA-1,maker-Fvb3-3-augustus-gene-167.26-mRNA-1,maker-Fvb2-1-snap-gene-41.31-mRNA-1,snap_masked-Fvb3-3-processed-gene-44.46-mRNA-1,augustus_masked-Fvb3-2-processed-gene-61.4-mRNA-1,maker-Fvb1-1-augustus-gene-214.23-mRNA-1,maker-Fvb7-3-augustus-gene-74.49-mRNA-1,maker-Fvb2-2-snap-gene-146.46-mRNA-1,maker-Fvb7-4-snap-gene-110…	0
Molecular function	ribonucleotide binding	GO:0032553	6	0	4.17112	122	9474	170	55065	maker-Fvb5-1-augustus-gene-25.64-mRNA-1,maker-Fvb1-2-augustus-gene-151.37-mRNA-1,maker-Fvb3-3-augustus-gene-167.26-mRNA-1,maker-Fvb2-1-snap-gene-41.31-mRNA-1,snap_masked-Fvb3-3-processed-gene-44.46-mRNA-1,augustus_masked-Fvb3-2-processed-gene-61.4-mRNA-1,maker-Fvb1-1-augustus-gene-214.23-mRNA-1,maker-Fvb7-3-augustus-gene-74.49-mRNA-1,maker-Fvb2-2-snap-gene-146.46-mRNA-1,maker-Fvb7-4-snap-gene-110…	0
Molecular function	purine ribonucleotide binding	GO:0032555	7	0	4.22102	122	9362	170	55065	maker-Fvb5-1-augustus-gene-25.64-mRNA-1,maker-Fvb1-2-augustus-gene-151.37-mRNA-1,maker-Fvb3-3-augustus-gene-167.26-mRNA-1,maker-Fvb2-1-snap-gene-41.31-mRNA-1,snap_masked-Fvb3-3-processed-gene-44.46-mRNA-1,augustus_masked-Fvb3-2-processed-gene-61.4-mRNA-1,maker-Fvb1-1-augustus-gene-214.23-mRNA-1,maker-Fvb7-3-augustus-gene-74.49-mRNA-1,maker-Fvb2-2-snap-gene-146.46-mRNA-1,maker-Fvb7-4-snap-gene-110…	0
Molecular function	purine nucleotide binding	GO:0017076	6	0	4.19548	122	9419	170	55065	maker-Fvb5-1-augustus-gene-25.64-mRNA-1,maker-Fvb1-2-augustus-gene-151.37-mRNA-1,maker-Fvb3-3-augustus-gene-167.26-mRNA-1,maker-Fvb2-1-snap-gene-41.31-mRNA-1,snap_masked-Fvb3-3-processed-gene-44.46-mRNA-1,augustus_masked-Fvb3-2-processed-gene-61.4-mRNA-1,maker-Fvb1-1-augustus-gene-214.23-mRNA-1,maker-Fvb7-3-augustus-gene-74.49-mRNA-1,maker-Fvb2-2-snap-gene-146.46-mRNA-1,maker-Fvb7-4-snap-gene-110…	0
Molecular function	purine ribonucleoside triphosphate binding	GO:0035639	5	0	4.4622	122	8856	170	55065	maker-Fvb5-1-augustus-gene-25.64-mRNA-1,maker-Fvb1-2-augustus-gene-151.37-mRNA-1,maker-Fvb3-3-augustus-gene-167.26-mRNA-1,maker-Fvb2-1-snap-gene-41.31-mRNA-1,snap_masked-Fvb3-3-processed-gene-44.46-mRNA-1,augustus_masked-Fvb3-2-processed-gene-61.4-mRNA-1,maker-Fvb1-1-augustus-gene-214.23-mRNA-1,maker-Fvb7-3-augustus-gene-74.49-mRNA-1,maker-Fvb2-2-snap-gene-146.46-mRNA-1,maker-Fvb7-4-snap-gene-110…	0
Molecular function	carbohydrate derivative binding	GO:0097367	3	2.22045e-16	4.10782	122	9620	170	55065	maker-Fvb5-1-augustus-gene-25.64-mRNA-1,maker-Fvb1-2-augustus-gene-151.37-mRNA-1,maker-Fvb3-3-augustus-gene-167.26-mRNA-1,maker-Fvb2-1-snap-gene-41.31-mRNA-1,snap_masked-Fvb3-3-processed-gene-44.46-mRNA-1,augustus_masked-Fvb3-2-processed-gene-61.4-mRNA-1,maker-Fvb1-1-augustus-gene-214.23-mRNA-1,maker-Fvb7-3-augustus-gene-74.49-mRNA-1,maker-Fvb2-2-snap-gene-146.46-mRNA-1,maker-Fvb7-4-snap-gene-110…	1.0066e-15
Molecular function	adenyl nucleotide binding	GO:0030554	7	2.22045e-16	4.64362	122	8510	170	55065	maker-Fvb5-1-augustus-gene-25.64-mRNA-1,maker-Fvb1-2-augustus-gene-151.37-mRNA-1,maker-Fvb3-3-augustus-gene-167.26-mRNA-1,maker-Fvb2-1-snap-gene-41.31-mRNA-1,snap_masked-Fvb3-3-processed-gene-44.46-mRNA-1,augustus_masked-Fvb3-2-processed-gene-61.4-mRNA-1,maker-Fvb1-1-augustus-gene-214.23-mRNA-1,maker-Fvb7-3-augustus-gene-74.49-mRNA-1,maker-Fvb2-2-snap-gene-146.46-mRNA-1,maker-Fvb7-4-snap-gene-110…	1.0066e-15
Molecular function	adenyl ribonucleotide binding	GO:0032559	8	4.44089e-16	4.6639	122	8473	170	55065	maker-Fvb5-1-augustus-gene-25.64-mRNA-1,maker-Fvb1-2-augustus-gene-151.37-mRNA-1,maker-Fvb3-3-augustus-gene-167.26-mRNA-1,maker-Fvb2-1-snap-gene-41.31-mRNA-1,snap_masked-Fvb3-3-processed-gene-44.46-mRNA-1,augustus_masked-Fvb3-2-processed-gene-61.4-mRNA-1,maker-Fvb1-1-augustus-gene-214.23-mRNA-1,maker-Fvb7-3-augustus-gene-74.49-mRNA-1,maker-Fvb2-2-snap-gene-146.46-mRNA-1,maker-Fvb7-4-snap-gene-110…	1.25825e-15
Molecular function	nucleotide binding	GO:0000166	5	5.55112e-16	3.77361	122	10472	170	55065	maker-Fvb5-1-augustus-gene-25.64-mRNA-1,maker-Fvb1-2-augustus-gene-151.37-mRNA-1,maker-Fvb3-3-augustus-gene-167.26-mRNA-1,maker-Fvb2-1-snap-gene-41.31-mRNA-1,snap_masked-Fvb3-3-processed-gene-44.46-mRNA-1,augustus_masked-Fvb3-2-processed-gene-61.4-mRNA-1,maker-Fvb1-1-augustus-gene-214.23-mRNA-1,maker-Fvb7-3-augustus-gene-74.49-mRNA-1,maker-Fvb2-2-snap-gene-146.46-mRNA-1,maker-Fvb7-4-snap-gene-110…	1.5099e-15
Molecular function	nucleoside phosphate binding	GO:1901265	4	5.55112e-16	3.77361	122	10472	170	55065	maker-Fvb5-1-augustus-gene-25.64-mRNA-1,maker-Fvb1-2-augustus-gene-151.37-mRNA-1,maker-Fvb3-3-augustus-gene-167.26-mRNA-1,maker-Fvb2-1-snap-gene-41.31-mRNA-1,snap_masked-Fvb3-3-processed-gene-44.46-mRNA-1,augustus_masked-Fvb3-2-processed-gene-61.4-mRNA-1,maker-Fvb1-1-augustus-gene-214.23-mRNA-1,maker-Fvb7-3-augustus-gene-74.49-mRNA-1,maker-Fvb2-2-snap-gene-146.46-mRNA-1,maker-Fvb7-4-snap-gene-110…	1.5099e-15
Molecular function	acyltransferase activity	GO:0016746	4	0	14.7732	121	2653	170	55065	maker-Fvb6-4-augustus-gene-199.21-mRNA-1,maker-Fvb5-1-augustus-gene-25.64-mRNA-1,maker-Fvb3-2-augustus-gene-105.24-mRNA-1,maker-Fvb1-2-augustus-gene-151.37-mRNA-1,maker-Fvb3-3-augustus-gene-167.26-mRNA-1,maker-Fvb2-1-snap-gene-41.31-mRNA-1,maker-Fvb6-2-augustus-gene-89.27-mRNA-1,snap_masked-Fvb3-3-processed-gene-44.46-mRNA-1,augustus_masked-Fvb3-2-processed-gene-61.4-mRNA-1,maker-Fvb1-1-augustus-…	0
Molecular function	ubiquitin-like protein transferase activity	GO:0019787	4	2.22045e-16	33.7051	118	1134	170	55065	maker-Fvb6-4-augustus-gene-199.21-mRNA-1,maker-Fvb5-1-augustus-gene-25.64-mRNA-1,maker-Fvb3-2-augustus-gene-105.24-mRNA-1,maker-Fvb1-2-augustus-gene-151.37-mRNA-1,maker-Fvb7-2-snap-gene-190.62-mRNA-1,maker-Fvb3-3-augustus-gene-167.26-mRNA-1,maker-Fvb2-1-snap-gene-41.31-mRNA-1,maker-Fvb6-2-augustus-gene-89.27-mRNA-1,snap_masked-Fvb3-3-processed-gene-44.46-mRNA-1,augustus_masked-Fvb3-2-processed-ge…	1.0066e-15
Cellular component	nucleus	GO:0005634	6	0	2.69195	117	14738	161	54594	maker-Fvb6-4-augustus-gene-199.21-mRNA-1,maker-Fvb5-1-augustus-gene-25.64-mRNA-1,maker-Fvb1-2-augustus-gene-151.37-mRNA-1,maker-Fvb7-2-snap-gene-190.62-mRNA-1,maker-Fvb3-3-augustus-gene-167.26-mRNA-1,maker-Fvb2-1-snap-gene-41.31-mRNA-1,maker-Fvb6-2-augustus-gene-89.27-mRNA-1,snap_masked-Fvb3-3-processed-gene-44.46-mRNA-1,augustus_masked-Fvb3-2-processed-gene-61.4-mRNA-1,maker-Fvb1-1-augustus-gene…	0
Molecular function	ubiquitin activating enzyme activity	GO:0004839	6	1.11022e-16	121.069	114	305	170	55065	maker-Fvb6-4-augustus-gene-199.21-mRNA-1,maker-Fvb5-1-augustus-gene-25.64-mRNA-1,maker-Fvb3-2-augustus-gene-105.24-mRNA-1,maker-Fvb1-2-augustus-gene-151.37-mRNA-1,maker-Fvb3-3-augustus-gene-167.26-mRNA-1,maker-Fvb2-1-snap-gene-41.31-mRNA-1,maker-Fvb6-2-augustus-gene-89.27-mRNA-1,snap_masked-Fvb3-3-processed-gene-44.46-mRNA-1,augustus_masked-Fvb3-2-processed-gene-61.4-mRNA-1,maker-Fvb1-1-augustus-…	8.38835e-16
Molecular function	ubiquitin-like modifier activating enzyme activity	GO:0008641	5	2.22045e-16	106.415	114	347	170	55065	maker-Fvb6-4-augustus-gene-199.21-mRNA-1,maker-Fvb5-1-augustus-gene-25.64-mRNA-1,maker-Fvb3-2-augustus-gene-105.24-mRNA-1,maker-Fvb1-2-augustus-gene-151.37-mRNA-1,maker-Fvb3-3-augustus-gene-167.26-mRNA-1,maker-Fvb2-1-snap-gene-41.31-mRNA-1,maker-Fvb6-2-augustus-gene-89.27-mRNA-1,snap_masked-Fvb3-3-processed-gene-44.46-mRNA-1,augustus_masked-Fvb3-2-processed-gene-61.4-mRNA-1,maker-Fvb1-1-augustus-…	1.0066e-15
Biological process	protein polyubiquitination	GO:0000209	11	0	237.249	112	152	161	51839	maker-Fvb5-1-augustus-gene-25.64-mRNA-1,maker-Fvb1-2-augustus-gene-151.37-mRNA-1,maker-Fvb7-2-snap-gene-190.62-mRNA-1,maker-Fvb3-3-augustus-gene-167.26-mRNA-1,snap_masked-Fvb3-3-processed-gene-44.46-mRNA-1,augustus_masked-Fvb3-2-processed-gene-61.4-mRNA-1,maker-Fvb1-1-augustus-gene-214.23-mRNA-1,maker-Fvb7-3-augustus-gene-74.49-mRNA-1,snap_masked-Fvb3-3-processed-gene-290.33-mRNA-1,maker-Fvb7-4-s…	0
Molecular function	ubiquitin-like protein conjugating enzyme activity	GO:0061650	5	0	315.236	109	112	170	55065	maker-Fvb6-4-augustus-gene-199.21-mRNA-1,maker-Fvb5-1-augustus-gene-25.64-mRNA-1,maker-Fvb3-2-augustus-gene-105.24-mRNA-1,maker-Fvb1-2-augustus-gene-151.37-mRNA-1,maker-Fvb7-2-snap-gene-190.62-mRNA-1,maker-Fvb3-3-augustus-gene-167.26-mRNA-1,maker-Fvb6-2-augustus-gene-89.27-mRNA-1,snap_masked-Fvb3-3-processed-gene-44.46-mRNA-1,augustus_masked-Fvb3-2-processed-gene-61.4-mRNA-1,maker-Fvb1-1-augustus…	0
Biological process	organic substance catabolic process	GO:1901575	4	0	8.4163	109	4170	161	51839	maker-Fvb5-1-augustus-gene-25.64-mRNA-1,maker-Fvb1-2-augustus-gene-151.37-mRNA-1,maker-Fvb7-2-snap-gene-190.62-mRNA-1,maker-Fvb3-3-augustus-gene-167.26-mRNA-1,snap_masked-Fvb3-3-processed-gene-44.46-mRNA-1,augustus_masked-Fvb3-2-processed-gene-61.4-mRNA-1,maker-Fvb1-1-augustus-gene-214.23-mRNA-1,maker-Fvb7-3-augustus-gene-74.49-mRNA-1,maker-Fvb7-4-snap-gene-110.71-mRNA-1,maker-Fvb6-4-augustus-gen…	0
Biological process	cellular catabolic process	GO:0044248	4	3.33067e-16	9.26259	109	3789	161	51839	maker-Fvb5-1-augustus-gene-25.64-mRNA-1,maker-Fvb1-2-augustus-gene-151.37-mRNA-1,maker-Fvb7-2-snap-gene-190.62-mRNA-1,maker-Fvb3-3-augustus-gene-167.26-mRNA-1,snap_masked-Fvb3-3-processed-gene-44.46-mRNA-1,augustus_masked-Fvb3-2-processed-gene-61.4-mRNA-1,maker-Fvb1-1-augustus-gene-214.23-mRNA-1,maker-Fvb7-3-augustus-gene-74.49-mRNA-1,maker-Fvb7-4-snap-gene-110.71-mRNA-1,maker-Fvb6-4-augustus-gen…	5.2277e-15
Biological process	catabolic process	GO:0009056	3	4.44089e-16	7.44505	109	4714	161	51839	maker-Fvb5-1-augustus-gene-25.64-mRNA-1,maker-Fvb1-2-augustus-gene-151.37-mRNA-1,maker-Fvb7-2-snap-gene-190.62-mRNA-1,maker-Fvb3-3-augustus-gene-167.26-mRNA-1,snap_masked-Fvb3-3-processed-gene-44.46-mRNA-1,augustus_masked-Fvb3-2-processed-gene-61.4-mRNA-1,maker-Fvb1-1-augustus-gene-214.23-mRNA-1,maker-Fvb7-3-augustus-gene-74.49-mRNA-1,maker-Fvb7-4-snap-gene-110.71-mRNA-1,maker-Fvb6-4-augustus-gen…	5.72558e-15
Molecular function	ubiquitin-protein transferase activity	GO:0004842	5	1.11022e-16	31.8602	108	1098	170	55065	maker-Fvb6-4-augustus-gene-199.21-mRNA-1,maker-Fvb5-1-augustus-gene-25.64-mRNA-1,maker-Fvb3-2-augustus-gene-105.24-mRNA-1,maker-Fvb1-2-augustus-gene-151.37-mRNA-1,maker-Fvb7-2-snap-gene-190.62-mRNA-1,maker-Fvb3-3-augustus-gene-167.26-mRNA-1,maker-Fvb6-2-augustus-gene-89.27-mRNA-1,snap_masked-Fvb3-3-processed-gene-44.46-mRNA-1,augustus_masked-Fvb3-2-processed-gene-61.4-mRNA-1,maker-Fvb1-1-augustus…	8.38835e-16
Molecular function	ubiquitin conjugating enzyme activity	GO:0061631	6	3.33067e-16	323.912	108	108	170	55065	maker-Fvb6-4-augustus-gene-199.21-mRNA-1,maker-Fvb5-1-augustus-gene-25.64-mRNA-1,maker-Fvb3-2-augustus-gene-105.24-mRNA-1,maker-Fvb1-2-augustus-gene-151.37-mRNA-1,maker-Fvb7-2-snap-gene-190.62-mRNA-1,maker-Fvb3-3-augustus-gene-167.26-mRNA-1,maker-Fvb6-2-augustus-gene-89.27-mRNA-1,snap_masked-Fvb3-3-processed-gene-44.46-mRNA-1,augustus_masked-Fvb3-2-processed-gene-61.4-mRNA-1,maker-Fvb1-1-augustus…	1.13243e-15
Biological process	macromolecule catabolic process	GO:0009057	5	0	12.5554	107	2744	161	51839	maker-Fvb5-1-augustus-gene-25.64-mRNA-1,maker-Fvb1-2-augustus-gene-151.37-mRNA-1,maker-Fvb7-2-snap-gene-190.62-mRNA-1,maker-Fvb3-3-augustus-gene-167.26-mRNA-1,snap_masked-Fvb3-3-processed-gene-44.46-mRNA-1,augustus_masked-Fvb3-2-processed-gene-61.4-mRNA-1,maker-Fvb1-1-augustus-gene-214.23-mRNA-1,maker-Fvb7-3-augustus-gene-74.49-mRNA-1,maker-Fvb7-4-snap-gene-110.71-mRNA-1,maker-Fvb6-4-augustus-gen…	0
Biological process	protein catabolic process	GO:0030163	6	1.11022e-16	20.6176	107	1671	161	51839	maker-Fvb5-1-augustus-gene-25.64-mRNA-1,maker-Fvb1-2-augustus-gene-151.37-mRNA-1,maker-Fvb7-2-snap-gene-190.62-mRNA-1,maker-Fvb3-3-augustus-gene-167.26-mRNA-1,snap_masked-Fvb3-3-processed-gene-44.46-mRNA-1,augustus_masked-Fvb3-2-processed-gene-61.4-mRNA-1,maker-Fvb1-1-augustus-gene-214.23-mRNA-1,maker-Fvb7-3-augustus-gene-74.49-mRNA-1,maker-Fvb7-4-snap-gene-110.71-mRNA-1,maker-Fvb6-4-augustus-gen…	3.33992e-15
Biological process	cellular protein catabolic process	GO:0044257	7	2.22045e-16	21.2798	107	1619	161	51839	maker-Fvb5-1-augustus-gene-25.64-mRNA-1,maker-Fvb1-2-augustus-gene-151.37-mRNA-1,maker-Fvb7-2-snap-gene-190.62-mRNA-1,maker-Fvb3-3-augustus-gene-167.26-mRNA-1,snap_masked-Fvb3-3-processed-gene-44.46-mRNA-1,augustus_masked-Fvb3-2-processed-gene-61.4-mRNA-1,maker-Fvb1-1-augustus-gene-214.23-mRNA-1,maker-Fvb7-3-augustus-gene-74.49-mRNA-1,maker-Fvb7-4-snap-gene-110.71-mRNA-1,maker-Fvb6-4-augustus-gen…	5.00988e-15
Biological process	cellular macromolecule catabolic process	GO:0044265	6	2.22045e-16	15.6458	107	2202	161	51839	maker-Fvb5-1-augustus-gene-25.64-mRNA-1,maker-Fvb1-2-augustus-gene-151.37-mRNA-1,maker-Fvb7-2-snap-gene-190.62-mRNA-1,maker-Fvb3-3-augustus-gene-167.26-mRNA-1,snap_masked-Fvb3-3-processed-gene-44.46-mRNA-1,augustus_masked-Fvb3-2-processed-gene-61.4-mRNA-1,maker-Fvb1-1-augustus-gene-214.23-mRNA-1,maker-Fvb7-3-augustus-gene-74.49-mRNA-1,maker-Fvb7-4-snap-gene-110.71-mRNA-1,maker-Fvb6-4-augustus-gen…	5.00988e-15
Biological process	organonitrogen compound catabolic process	GO:1901565	5	2.22045e-16	15.5962	107	2209	161	51839	maker-Fvb5-1-augustus-gene-25.64-mRNA-1,maker-Fvb1-2-augustus-gene-151.37-mRNA-1,maker-Fvb7-2-snap-gene-190.62-mRNA-1,maker-Fvb3-3-augustus-gene-167.26-mRNA-1,snap_masked-Fvb3-3-processed-gene-44.46-mRNA-1,augustus_masked-Fvb3-2-processed-gene-61.4-mRNA-1,maker-Fvb1-1-augustus-gene-214.23-mRNA-1,maker-Fvb7-3-augustus-gene-74.49-mRNA-1,maker-Fvb7-4-snap-gene-110.71-mRNA-1,maker-Fvb6-4-augustus-gen…	5.00988e-15
Biological process	modification-dependent protein catabolic process	GO:0019941	8	0	25.5382	102	1286	161	51839	maker-Fvb5-1-augustus-gene-25.64-mRNA-1,maker-Fvb1-2-augustus-gene-151.37-mRNA-1,maker-Fvb7-2-snap-gene-190.62-mRNA-1,maker-Fvb3-3-augustus-gene-167.26-mRNA-1,snap_masked-Fvb3-3-processed-gene-44.46-mRNA-1,augustus_masked-Fvb3-2-processed-gene-61.4-mRNA-1,maker-Fvb1-1-augustus-gene-214.23-mRNA-1,maker-Fvb7-3-augustus-gene-74.49-mRNA-1,maker-Fvb7-4-snap-gene-110.71-mRNA-1,maker-Fvb6-4-augustus-gen…	0
Biological process	modification-dependent macromolecule catabolic process	GO:0043632	7	1.11022e-16	24.0425	102	1366	161	51839	maker-Fvb5-1-augustus-gene-25.64-mRNA-1,maker-Fvb1-2-augustus-gene-151.37-mRNA-1,maker-Fvb7-2-snap-gene-190.62-mRNA-1,maker-Fvb3-3-augustus-gene-167.26-mRNA-1,snap_masked-Fvb3-3-processed-gene-44.46-mRNA-1,augustus_masked-Fvb3-2-processed-gene-61.4-mRNA-1,maker-Fvb1-1-augustus-gene-214.23-mRNA-1,maker-Fvb7-3-augustus-gene-74.49-mRNA-1,maker-Fvb7-4-snap-gene-110.71-mRNA-1,maker-Fvb6-4-augustus-gen…	3.33992e-15
Biological process	proteolysis involved in cellular protein catabolic process	GO:0051603	7	1.11022e-16	22.51	102	1459	161	51839	maker-Fvb5-1-augustus-gene-25.64-mRNA-1,maker-Fvb1-2-augustus-gene-151.37-mRNA-1,maker-Fvb7-2-snap-gene-190.62-mRNA-1,maker-Fvb3-3-augustus-gene-167.26-mRNA-1,snap_masked-Fvb3-3-processed-gene-44.46-mRNA-1,augustus_masked-Fvb3-2-processed-gene-61.4-mRNA-1,maker-Fvb1-1-augustus-gene-214.23-mRNA-1,maker-Fvb7-3-augustus-gene-74.49-mRNA-1,maker-Fvb7-4-snap-gene-110.71-mRNA-1,maker-Fvb6-4-augustus-gen…	3.33992e-15
Biological process	proteolysis	GO:0006508	6	4.44089e-16	7.92139	102	4146	161	51839	maker-Fvb5-1-augustus-gene-25.64-mRNA-1,maker-Fvb1-2-augustus-gene-151.37-mRNA-1,maker-Fvb7-2-snap-gene-190.62-mRNA-1,maker-Fvb3-3-augustus-gene-167.26-mRNA-1,snap_masked-Fvb3-3-processed-gene-44.46-mRNA-1,augustus_masked-Fvb3-2-processed-gene-61.4-mRNA-1,maker-Fvb1-1-augustus-gene-214.23-mRNA-1,maker-Fvb7-3-augustus-gene-74.49-mRNA-1,maker-Fvb7-4-snap-gene-110.71-mRNA-1,maker-Fvb6-4-augustus-gen…	5.72558e-15
Biological process	ubiquitin-dependent protein catabolic process	GO:0006511	9	6.66134e-16	25.7787	102	1274	161	51839	maker-Fvb5-1-augustus-gene-25.64-mRNA-1,maker-Fvb1-2-augustus-gene-151.37-mRNA-1,maker-Fvb7-2-snap-gene-190.62-mRNA-1,maker-Fvb3-3-augustus-gene-167.26-mRNA-1,snap_masked-Fvb3-3-processed-gene-44.46-mRNA-1,augustus_masked-Fvb3-2-processed-gene-61.4-mRNA-1,maker-Fvb1-1-augustus-gene-214.23-mRNA-1,maker-Fvb7-3-augustus-gene-74.49-mRNA-1,maker-Fvb7-4-snap-gene-110.71-mRNA-1,maker-Fvb6-4-augustus-gen…	6.32827e-15
Biological process	response to stimulus	GO:0050896	2	0.016027	1.30523	54	13321	161	51839	maker-Fvb7-3-snap-gene-83.54-mRNA-1,maker-Fvb6-4-augustus-gene-199.21-mRNA-1,maker-Fvb6-2-augustus-gene-89.27-mRNA-1,maker-Fvb7-1-snap-gene-240.59-mRNA-1,snap_masked-Fvb3-3-processed-gene-290.33-mRNA-1,maker-Fvb6-4-augustus-gene-206.31-mRNA-1,maker-Fvb3-3-augustus-gene-145.23-mRNA-1,maker-Fvb4-3-snap-gene-30.61-mRNA-1,maker-Fvb4-4-snap-gene-138.30-mRNA-1,snap_masked-Fvb3-4-processed-gene-8.24-mRN…	0.0383162
Biological process	response to stress	GO:0006950	3	1.63039e-08	2.2394	50	7189	161	51839	maker-Fvb7-3-snap-gene-83.54-mRNA-1,maker-Fvb6-4-augustus-gene-199.21-mRNA-1,maker-Fvb6-2-augustus-gene-89.27-mRNA-1,maker-Fvb7-1-snap-gene-240.59-mRNA-1,maker-Fvb6-4-augustus-gene-206.31-mRNA-1,maker-Fvb3-3-augustus-gene-145.23-mRNA-1,maker-Fvb4-3-snap-gene-30.61-mRNA-1,maker-Fvb4-4-snap-gene-138.30-mRNA-1,maker-Fvb4-2-augustus-gene-17.53-mRNA-1,maker-Fvb3-1-augustus-gene-269.42-mRNA-1,maker-Fvb…	1.05102e-07
Biological process	cellular response to stimulus	GO:0051716	3	7.56963e-07	2.00395	49	7873	161	51839	maker-Fvb6-4-augustus-gene-199.21-mRNA-1,maker-Fvb6-2-augustus-gene-89.27-mRNA-1,maker-Fvb6-4-augustus-gene-206.31-mRNA-1,maker-Fvb3-3-augustus-gene-145.23-mRNA-1,maker-Fvb4-3-snap-gene-30.61-mRNA-1,maker-Fvb4-4-snap-gene-138.30-mRNA-1,maker-Fvb4-2-augustus-gene-17.53-mRNA-1,maker-Fvb3-1-augustus-gene-269.42-mRNA-1,maker-Fvb6-4-augustus-gene-268.32-mRNA-1,maker-Fvb4-2-augustus-gene-128.33-mRNA-1,…	3.69275e-06
Biological process	cellular response to stress	GO:0033554	4	5.55112e-16	6.11192	47	2476	161	51839	maker-Fvb6-4-augustus-gene-199.21-mRNA-1,maker-Fvb6-2-augustus-gene-89.27-mRNA-1,maker-Fvb6-4-augustus-gene-206.31-mRNA-1,maker-Fvb3-3-augustus-gene-145.23-mRNA-1,maker-Fvb4-3-snap-gene-30.61-mRNA-1,maker-Fvb4-4-snap-gene-138.30-mRNA-1,maker-Fvb4-2-augustus-gene-17.53-mRNA-1,maker-Fvb3-1-augustus-gene-269.42-mRNA-1,maker-Fvb6-4-augustus-gene-268.32-mRNA-1,maker-Fvb4-2-augustus-gene-128.33-mRNA-1,…	5.56653e-15
Biological process	cellular response to DNA damage stimulus	GO:0006974	5	1.11022e-16	11.0362	40	1167	161	51839	maker-Fvb6-4-augustus-gene-199.21-mRNA-1,maker-Fvb6-2-augustus-gene-89.27-mRNA-1,maker-Fvb6-4-augustus-gene-206.31-mRNA-1,maker-Fvb3-3-augustus-gene-145.23-mRNA-1,maker-Fvb4-3-snap-gene-30.61-mRNA-1,maker-Fvb4-4-snap-gene-138.30-mRNA-1,maker-Fvb4-2-augustus-gene-17.53-mRNA-1,maker-Fvb4-2-augustus-gene-128.33-mRNA-1,maker-Fvb1-4-snap-gene-6.46-mRNA-1,maker-Fvb6-1-augustus-gene-175.38-mRNA-1,maker-…	3.33992e-15
Biological process	DNA repair	GO:0006281	8	2.22045e-16	11.8789	38	1030	161	51839	maker-Fvb6-4-augustus-gene-199.21-mRNA-1,maker-Fvb6-2-augustus-gene-89.27-mRNA-1,maker-Fvb6-4-augustus-gene-206.31-mRNA-1,maker-Fvb3-3-augustus-gene-145.23-mRNA-1,maker-Fvb4-3-snap-gene-30.61-mRNA-1,maker-Fvb4-4-snap-gene-138.30-mRNA-1,maker-Fvb4-2-augustus-gene-17.53-mRNA-1,maker-Fvb4-2-augustus-gene-128.33-mRNA-1,maker-Fvb6-1-augustus-gene-175.38-mRNA-1,maker-Fvb3-1-augustus-gene-160.31-mRNA-1,…	5.00988e-15
Biological process	DNA metabolic process	GO:0006259	7	3.33067e-16	7.21846	38	1695	161	51839	maker-Fvb6-4-augustus-gene-199.21-mRNA-1,maker-Fvb6-2-augustus-gene-89.27-mRNA-1,maker-Fvb6-4-augustus-gene-206.31-mRNA-1,maker-Fvb3-3-augustus-gene-145.23-mRNA-1,maker-Fvb4-3-snap-gene-30.61-mRNA-1,maker-Fvb4-4-snap-gene-138.30-mRNA-1,maker-Fvb4-2-augustus-gene-17.53-mRNA-1,maker-Fvb4-2-augustus-gene-128.33-mRNA-1,maker-Fvb6-1-augustus-gene-175.38-mRNA-1,maker-Fvb3-1-augustus-gene-160.31-mRNA-1,…	5.2277e-15
Biological process	proteasomal protein catabolic process	GO:0010498	8	4.44089e-16	12.3099	32	837	161	51839	maker-Fvb1-2-augustus-gene-151.37-mRNA-1,maker-Fvb3-3-augustus-gene-167.26-mRNA-1,maker-Fvb1-1-augustus-gene-214.23-mRNA-1,maker-Fvb3-1-augustus-gene-119.20-mRNA-1,maker-Fvb4-3-snap-gene-30.61-mRNA-1,maker-Fvb4-4-snap-gene-138.30-mRNA-1,maker-Fvb6-4-augustus-gene-268.32-mRNA-1,maker-Fvb4-2-augustus-gene-128.33-mRNA-1,maker-Fvb5-4-augustus-gene-45.59-mRNA-1,maker-Fvb7-3-snap-gene-40.114-mRNA-1,mak…	5.72558e-15
Biological process	proteasome-mediated ubiquitin-dependent protein catabolic process	GO:0043161	10	0	14.4767	29	645	161	51839	maker-Fvb1-2-augustus-gene-151.37-mRNA-1,maker-Fvb3-3-augustus-gene-167.26-mRNA-1,maker-Fvb1-1-augustus-gene-214.23-mRNA-1,maker-Fvb3-1-augustus-gene-119.20-mRNA-1,maker-Fvb4-3-snap-gene-30.61-mRNA-1,maker-Fvb6-4-augustus-gene-268.32-mRNA-1,maker-Fvb5-4-augustus-gene-45.59-mRNA-1,maker-Fvb7-3-snap-gene-40.114-mRNA-1,maker-Fvb5-1-augustus-gene-50.60-mRNA-1,snap_masked-Fvb2-2-processed-gene-145.11-…	0
Biological process	postreplication repair	GO:0006301	9	4.44089e-16	164.028	27	53	161	51839	maker-Fvb6-4-augustus-gene-199.21-mRNA-1,maker-Fvb6-2-augustus-gene-89.27-mRNA-1,maker-Fvb6-4-augustus-gene-206.31-mRNA-1,maker-Fvb3-3-augustus-gene-145.23-mRNA-1,maker-Fvb4-4-snap-gene-138.30-mRNA-1,maker-Fvb4-2-augustus-gene-17.53-mRNA-1,maker-Fvb4-2-augustus-gene-128.33-mRNA-1,maker-Fvb6-1-augustus-gene-175.38-mRNA-1,maker-Fvb3-1-augustus-gene-160.31-mRNA-1,maker-Fvb6-2-augustus-gene-81.36-mRN…	5.72558e-15
Biological process	protein K63-linked ubiquitination	GO:0070534	12	3.33067e-16	279.984	20	23	161	51839	maker-Fvb6-4-augustus-gene-206.31-mRNA-1,maker-Fvb3-3-augustus-gene-145.23-mRNA-1,maker-Fvb4-2-augustus-gene-17.53-mRNA-1,maker-Fvb6-1-augustus-gene-175.38-mRNA-1,maker-Fvb3-1-augustus-gene-160.31-mRNA-1,maker-Fvb6-2-augustus-gene-81.36-mRNA-1,maker-Fvb3-3-augustus-gene-89.23-mRNA-1,maker-Fvb4-3-augustus-gene-17.50-mRNA-1,maker-Fvb6-1-augustus-gene-228.33-mRNA-1,maker-Fvb3-4-snap-gene-138.33-mRNA…	5.2277e-15
Biological process	chromosome organization	GO:0051276	6	6.06783e-05	2.87341	18	2017	161	51839	maker-Fvb3-3-augustus-gene-167.26-mRNA-1,maker-Fvb3-1-augustus-gene-119.20-mRNA-1,maker-Fvb4-3-snap-gene-30.61-mRNA-1,maker-Fvb7-3-snap-gene-40.114-mRNA-1,snap_masked-Fvb2-2-processed-gene-145.11-mRNA-1,maker-Fvb3-4-snap-gene-122.44-mRNA-1,augustus_masked-Fvb4-2-processed-gene-26.18-mRNA-1,maker-Fvb7-4-augustus-gene-80.36-mRNA-1,maker-Fvb6-2-augustus-gene-258.81-mRNA-1,maker-Fvb1-3-snap-gene-109.…	0.000235536
Cellular component	transferase complex	GO:1990234	4	0.000953756	2.63593	14	1801	161	54594	maker-Fvb6-4-augustus-gene-206.31-mRNA-1,maker-Fvb3-3-augustus-gene-145.23-mRNA-1,maker-Fvb4-4-snap-gene-138.30-mRNA-1,maker-Fvb4-2-augustus-gene-128.33-mRNA-1,maker-Fvb7-3-snap-gene-40.114-mRNA-1,maker-Fvb6-1-augustus-gene-175.38-mRNA-1,maker-Fvb3-1-augustus-gene-160.31-mRNA-1,maker-Fvb6-2-augustus-gene-81.36-mRNA-1,maker-Fvb3-3-augustus-gene-89.23-mRNA-1,maker-Fvb6-3-augustus-gene-170.32-mRNA-1…	0.00231626
Cellular component	intracellular protein-containing complex	GO:0140535	3	0.00349368	2.28786	14	2075	161	54594	maker-Fvb6-4-augustus-gene-206.31-mRNA-1,maker-Fvb3-3-augustus-gene-145.23-mRNA-1,maker-Fvb4-4-snap-gene-138.30-mRNA-1,maker-Fvb4-2-augustus-gene-128.33-mRNA-1,maker-Fvb7-3-snap-gene-40.114-mRNA-1,maker-Fvb6-1-augustus-gene-175.38-mRNA-1,maker-Fvb3-1-augustus-gene-160.31-mRNA-1,maker-Fvb6-2-augustus-gene-81.36-mRNA-1,maker-Fvb3-3-augustus-gene-89.23-mRNA-1,maker-Fvb6-3-augustus-gene-170.32-mRNA-1…	0.00809899
Cellular component	ubiquitin conjugating enzyme complex	GO:0031371	5	1.11022e-16	339.093	13	13	161	54594	maker-Fvb6-4-augustus-gene-206.31-mRNA-1,maker-Fvb3-3-augustus-gene-145.23-mRNA-1,maker-Fvb4-4-snap-gene-138.30-mRNA-1,maker-Fvb4-2-augustus-gene-128.33-mRNA-1,maker-Fvb6-1-augustus-gene-175.38-mRNA-1,maker-Fvb3-1-augustus-gene-160.31-mRNA-1,maker-Fvb6-2-augustus-gene-81.36-mRNA-1,maker-Fvb3-3-augustus-gene-89.23-mRNA-1,maker-Fvb6-3-augustus-gene-170.32-mRNA-1,maker-Fvb4-1-augustus-gene-103.26-mR…	1.88738e-15
Biological process	histone modification	GO:0016570	8	6.01913e-06	5.51681	11	642	161	51839	maker-Fvb4-3-snap-gene-30.61-mRNA-1,augustus_masked-Fvb4-2-processed-gene-26.18-mRNA-1,maker-Fvb6-2-augustus-gene-258.81-mRNA-1,maker-Fvb1-3-snap-gene-109.35-mRNA-1,augustus_masked-Fvb4-1-processed-gene-176.15-mRNA-1,maker-Fvb4-4-augustus-gene-28.64-mRNA-1,maker-Fvb5-3-augustus-gene-194.39-mRNA-1,maker-Fvb5-2-augustus-gene-85.43-mRNA-1,maker-Fvb1-1-snap-gene-172.41-mRNA-1,maker-Fvb6-4-augustus-ge…	2.64988e-05
Biological process	covalent chromatin modification	GO:0016569	6	6.56772e-06	5.46573	11	648	161	51839	maker-Fvb4-3-snap-gene-30.61-mRNA-1,augustus_masked-Fvb4-2-processed-gene-26.18-mRNA-1,maker-Fvb6-2-augustus-gene-258.81-mRNA-1,maker-Fvb1-3-snap-gene-109.35-mRNA-1,augustus_masked-Fvb4-1-processed-gene-176.15-mRNA-1,maker-Fvb4-4-augustus-gene-28.64-mRNA-1,maker-Fvb5-3-augustus-gene-194.39-mRNA-1,maker-Fvb5-2-augustus-gene-85.43-mRNA-1,maker-Fvb1-1-snap-gene-172.41-mRNA-1,maker-Fvb6-4-augustus-ge…	2.82256e-05
Biological process	chromatin organization	GO:0006325	5	0.00174638	2.86785	11	1235	161	51839	maker-Fvb4-3-snap-gene-30.61-mRNA-1,augustus_masked-Fvb4-2-processed-gene-26.18-mRNA-1,maker-Fvb6-2-augustus-gene-258.81-mRNA-1,maker-Fvb1-3-snap-gene-109.35-mRNA-1,augustus_masked-Fvb4-1-processed-gene-176.15-mRNA-1,maker-Fvb4-4-augustus-gene-28.64-mRNA-1,maker-Fvb5-3-augustus-gene-194.39-mRNA-1,maker-Fvb5-2-augustus-gene-85.43-mRNA-1,maker-Fvb1-1-snap-gene-172.41-mRNA-1,maker-Fvb6-4-augustus-ge…	0.00562894
Cellular component	UBC13-MMS2 complex	GO:0031372	6	0	339.093	10	10	161	54594	maker-Fvb6-4-augustus-gene-206.31-mRNA-1,maker-Fvb3-3-augustus-gene-145.23-mRNA-1,maker-Fvb6-1-augustus-gene-175.38-mRNA-1,maker-Fvb3-1-augustus-gene-160.31-mRNA-1,maker-Fvb6-2-augustus-gene-81.36-mRNA-1,maker-Fvb3-3-augustus-gene-89.23-mRNA-1,maker-Fvb6-3-augustus-gene-170.32-mRNA-1,maker-Fvb3-1-augustus-gene-213.29-mRNA-1,maker-Fvb3-4-augustus-gene-200.50-mRNA-1,maker-Fvb3-2-augustus-gene-117.3…	0
Biological process	plant epidermis development	GO:0090558	5	4.10166e-05	4.93836	10	652	161	51839	maker-Fvb1-2-augustus-gene-151.37-mRNA-1,maker-Fvb6-4-augustus-gene-206.31-mRNA-1,snap_masked-Fvb1-2-processed-gene-81.46-mRNA-1,maker-Fvb6-1-augustus-gene-175.38-mRNA-1,maker-Fvb6-2-augustus-gene-81.36-mRNA-1,maker-Fvb3-3-augustus-gene-89.23-mRNA-1,maker-Fvb6-3-augustus-gene-170.32-mRNA-1,maker-Fvb3-1-augustus-gene-213.29-mRNA-1,maker-Fvb3-4-augustus-gene-200.50-mRNA-1,maker-Fvb3-2-augustus-gene…	0.000164522
Biological process	tissue development	GO:0009888	4	0.00769245	2.47678	10	1300	161	51839	maker-Fvb1-2-augustus-gene-151.37-mRNA-1,maker-Fvb6-4-augustus-gene-206.31-mRNA-1,snap_masked-Fvb1-2-processed-gene-81.46-mRNA-1,maker-Fvb6-1-augustus-gene-175.38-mRNA-1,maker-Fvb6-2-augustus-gene-81.36-mRNA-1,maker-Fvb3-3-augustus-gene-89.23-mRNA-1,maker-Fvb6-3-augustus-gene-170.32-mRNA-1,maker-Fvb3-1-augustus-gene-213.29-mRNA-1,maker-Fvb3-4-augustus-gene-200.50-mRNA-1,maker-Fvb3-2-augustus-gene…	0.0207237
Biological process	cell differentiation	GO:0030154	4	0.0196016	2.13941	10	1505	161	51839	maker-Fvb1-2-augustus-gene-151.37-mRNA-1,maker-Fvb6-4-augustus-gene-206.31-mRNA-1,snap_masked-Fvb1-2-processed-gene-81.46-mRNA-1,maker-Fvb6-1-augustus-gene-175.38-mRNA-1,maker-Fvb6-2-augustus-gene-81.36-mRNA-1,maker-Fvb3-3-augustus-gene-89.23-mRNA-1,maker-Fvb6-3-augustus-gene-170.32-mRNA-1,maker-Fvb3-1-augustus-gene-213.29-mRNA-1,maker-Fvb3-4-augustus-gene-200.50-mRNA-1,maker-Fvb3-2-augustus-gene…	0.04536
Biological process	cellular developmental process	GO:0048869	3	0.0365365	1.92573	10	1672	161	51839	maker-Fvb1-2-augustus-gene-151.37-mRNA-1,maker-Fvb6-4-augustus-gene-206.31-mRNA-1,snap_masked-Fvb1-2-processed-gene-81.46-mRNA-1,maker-Fvb6-1-augustus-gene-175.38-mRNA-1,maker-Fvb6-2-augustus-gene-81.36-mRNA-1,maker-Fvb3-3-augustus-gene-89.23-mRNA-1,maker-Fvb6-3-augustus-gene-170.32-mRNA-1,maker-Fvb3-1-augustus-gene-213.29-mRNA-1,maker-Fvb3-4-augustus-gene-200.50-mRNA-1,maker-Fvb3-2-augustus-gene…	0.0794559
Molecular function	NEDD8 transferase activity	GO:0019788	5	3.33067e-16	323.912	9	9	170	55065	maker-Fvb2-1-snap-gene-41.31-mRNA-1,maker-Fvb1-4-augustus-gene-68.34-mRNA-1,maker-Fvb2-4-augustus-gene-55.22-mRNA-1,maker-Fvb1-3-snap-gene-80.42-mRNA-1,maker-Fvb2-3-augustus-gene-29.61-mRNA-1,maker-Fvb2-3-augustus-gene-174.42-mRNA-1,maker-Fvb2-2-augustus-gene-171.29-mRNA-1,maker-Fvb1-1-augustus-gene-190.31-mRNA-1,maker-Fvb1-2-augustus-gene-90.56-mRNA-1,	1.13243e-15
Biological process	histone ubiquitination	GO:0016574	11	3.33067e-16	125.993	9	23	161	51839	maker-Fvb4-3-snap-gene-30.61-mRNA-1,augustus_masked-Fvb4-2-processed-gene-26.18-mRNA-1,maker-Fvb6-2-augustus-gene-258.81-mRNA-1,augustus_masked-Fvb4-1-processed-gene-176.15-mRNA-1,maker-Fvb4-4-augustus-gene-28.64-mRNA-1,maker-Fvb5-3-augustus-gene-194.39-mRNA-1,maker-Fvb5-2-augustus-gene-85.43-mRNA-1,maker-Fvb6-4-augustus-gene-35.44-mRNA-1,maker-Fvb5-1-augustus-gene-95.57-mRNA-1,	5.2277e-15
Biological process	protein neddylation	GO:0045116	10	6.10623e-15	72.4458	9	40	161	51839	maker-Fvb2-1-snap-gene-41.31-mRNA-1,maker-Fvb1-4-augustus-gene-68.34-mRNA-1,maker-Fvb2-4-augustus-gene-55.22-mRNA-1,maker-Fvb1-3-snap-gene-80.42-mRNA-1,maker-Fvb2-3-augustus-gene-29.61-mRNA-1,maker-Fvb2-3-augustus-gene-174.42-mRNA-1,maker-Fvb2-2-augustus-gene-171.29-mRNA-1,maker-Fvb1-1-augustus-gene-190.31-mRNA-1,maker-Fvb1-2-augustus-gene-90.56-mRNA-1,	5.51087e-14
Biological process	response to iron ion	GO:0010039	6	2.93987e-12	52.5684	8	49	161	51839	maker-Fvb6-4-augustus-gene-206.31-mRNA-1,maker-Fvb6-1-augustus-gene-175.38-mRNA-1,maker-Fvb6-2-augustus-gene-81.36-mRNA-1,maker-Fvb3-3-augustus-gene-89.23-mRNA-1,maker-Fvb6-3-augustus-gene-170.32-mRNA-1,maker-Fvb3-1-augustus-gene-213.29-mRNA-1,maker-Fvb3-4-augustus-gene-200.50-mRNA-1,maker-Fvb3-2-augustus-gene-117.37-mRNA-1,	2.41203e-11
Biological process	root epidermal cell differentiation	GO:0010053	6	1.03374e-07	14.3902	8	179	161	51839	maker-Fvb6-4-augustus-gene-206.31-mRNA-1,maker-Fvb6-1-augustus-gene-175.38-mRNA-1,maker-Fvb6-2-augustus-gene-81.36-mRNA-1,maker-Fvb3-3-augustus-gene-89.23-mRNA-1,maker-Fvb6-3-augustus-gene-170.32-mRNA-1,maker-Fvb3-1-augustus-gene-213.29-mRNA-1,maker-Fvb3-4-augustus-gene-200.50-mRNA-1,maker-Fvb3-2-augustus-gene-117.37-mRNA-1,	5.83096e-07
Biological process	plant epidermal cell differentiation	GO:0090627	5	9.58552e-07	10.7327	8	240	161	51839	maker-Fvb6-4-augustus-gene-206.31-mRNA-1,maker-Fvb6-1-augustus-gene-175.38-mRNA-1,maker-Fvb6-2-augustus-gene-81.36-mRNA-1,maker-Fvb3-3-augustus-gene-89.23-mRNA-1,maker-Fvb6-3-augustus-gene-170.32-mRNA-1,maker-Fvb3-1-augustus-gene-213.29-mRNA-1,maker-Fvb3-4-augustus-gene-200.50-mRNA-1,maker-Fvb3-2-augustus-gene-117.37-mRNA-1,	4.55312e-06
Biological process	root morphogenesis	GO:0010015	5	2.45074e-05	6.8873	8	374	161	51839	maker-Fvb6-4-augustus-gene-206.31-mRNA-1,maker-Fvb6-1-augustus-gene-175.38-mRNA-1,maker-Fvb6-2-augustus-gene-81.36-mRNA-1,maker-Fvb3-3-augustus-gene-89.23-mRNA-1,maker-Fvb6-3-augustus-gene-170.32-mRNA-1,maker-Fvb3-1-augustus-gene-213.29-mRNA-1,maker-Fvb3-4-augustus-gene-200.50-mRNA-1,maker-Fvb3-2-augustus-gene-117.37-mRNA-1,	9.94064e-05
Biological process	response to metal ion	GO:0010038	5	0.000429532	4.53495	8	568	161	51839	maker-Fvb6-4-augustus-gene-206.31-mRNA-1,maker-Fvb6-1-augustus-gene-175.38-mRNA-1,maker-Fvb6-2-augustus-gene-81.36-mRNA-1,maker-Fvb3-3-augustus-gene-89.23-mRNA-1,maker-Fvb6-3-augustus-gene-170.32-mRNA-1,maker-Fvb3-1-augustus-gene-213.29-mRNA-1,maker-Fvb3-4-augustus-gene-200.50-mRNA-1,maker-Fvb3-2-augustus-gene-117.37-mRNA-1,	0.00159857
Biological process	plant organ morphogenesis	GO:1905392	4	0.000544782	4.37326	8	589	161	51839	maker-Fvb6-4-augustus-gene-206.31-mRNA-1,maker-Fvb6-1-augustus-gene-175.38-mRNA-1,maker-Fvb6-2-augustus-gene-81.36-mRNA-1,maker-Fvb3-3-augustus-gene-89.23-mRNA-1,maker-Fvb6-3-augustus-gene-170.32-mRNA-1,maker-Fvb3-1-augustus-gene-213.29-mRNA-1,maker-Fvb3-4-augustus-gene-200.50-mRNA-1,maker-Fvb3-2-augustus-gene-117.37-mRNA-1,	0.00198653
Biological process	root development	GO:0048364	5	0.00163852	3.67979	8	700	161	51839	maker-Fvb6-4-augustus-gene-206.31-mRNA-1,maker-Fvb6-1-augustus-gene-175.38-mRNA-1,maker-Fvb6-2-augustus-gene-81.36-mRNA-1,maker-Fvb3-3-augustus-gene-89.23-mRNA-1,maker-Fvb6-3-augustus-gene-170.32-mRNA-1,maker-Fvb3-1-augustus-gene-213.29-mRNA-1,maker-Fvb3-4-augustus-gene-200.50-mRNA-1,maker-Fvb3-2-augustus-gene-117.37-mRNA-1,	0.00537732
Biological process	root system development	GO:0022622	5	0.00172787	3.64851	8	706	161	51839	maker-Fvb6-4-augustus-gene-206.31-mRNA-1,maker-Fvb6-1-augustus-gene-175.38-mRNA-1,maker-Fvb6-2-augustus-gene-81.36-mRNA-1,maker-Fvb3-3-augustus-gene-89.23-mRNA-1,maker-Fvb6-3-augustus-gene-170.32-mRNA-1,maker-Fvb3-1-augustus-gene-213.29-mRNA-1,maker-Fvb3-4-augustus-gene-200.50-mRNA-1,maker-Fvb3-2-augustus-gene-117.37-mRNA-1,	0.00561947
Biological process	homeostatic process	GO:0042592	4	0.010731	2.6776	8	962	161	51839	maker-Fvb4-4-snap-gene-138.30-mRNA-1,maker-Fvb3-1-augustus-gene-269.42-mRNA-1,maker-Fvb4-2-augustus-gene-128.33-mRNA-1,snap_masked-Fvb3-2-processed-gene-205.14-mRNA-1,maker-Fvb4-1-augustus-gene-103.26-mRNA-1,maker-Fvb3-2-augustus-gene-49.34-mRNA-1,maker-Fvb3-4-augustus-gene-244.47-mRNA-1,maker-Fvb3-4-snap-gene-108.45-mRNA-1,	0.0274743
Biological process	regulation of metaphase/anaphase transition of cell cycle	GO:1902099	9	3.3527e-09	30.8749	7	73	161	51839	maker-Fvb3-3-augustus-gene-167.26-mRNA-1,maker-Fvb3-1-augustus-gene-119.20-mRNA-1,maker-Fvb7-3-snap-gene-40.114-mRNA-1,snap_masked-Fvb2-2-processed-gene-145.11-mRNA-1,maker-Fvb3-4-snap-gene-122.44-mRNA-1,maker-Fvb7-4-augustus-gene-80.36-mRNA-1,maker-Fvb3-2-augustus-gene-187.19-mRNA-1,	2.68961e-08
Biological process	metaphase/anaphase transition of cell cycle	GO:0044784	9	3.3527e-09	30.8749	7	73	161	51839	maker-Fvb3-3-augustus-gene-167.26-mRNA-1,maker-Fvb3-1-augustus-gene-119.20-mRNA-1,maker-Fvb7-3-snap-gene-40.114-mRNA-1,snap_masked-Fvb2-2-processed-gene-145.11-mRNA-1,maker-Fvb3-4-snap-gene-122.44-mRNA-1,maker-Fvb7-4-augustus-gene-80.36-mRNA-1,maker-Fvb3-2-augustus-gene-187.19-mRNA-1,	2.68961e-08
Biological process	regulation of mitotic metaphase/anaphase transition	GO:0030071	10	3.3527e-09	30.8749	7	73	161	51839	maker-Fvb3-3-augustus-gene-167.26-mRNA-1,maker-Fvb3-1-augustus-gene-119.20-mRNA-1,maker-Fvb7-3-snap-gene-40.114-mRNA-1,snap_masked-Fvb2-2-processed-gene-145.11-mRNA-1,maker-Fvb3-4-snap-gene-122.44-mRNA-1,maker-Fvb7-4-augustus-gene-80.36-mRNA-1,maker-Fvb3-2-augustus-gene-187.19-mRNA-1,	2.68961e-08
Biological process	metaphase/anaphase transition of mitotic cell cycle	GO:0007091	10	3.3527e-09	30.8749	7	73	161	51839	maker-Fvb3-3-augustus-gene-167.26-mRNA-1,maker-Fvb3-1-augustus-gene-119.20-mRNA-1,maker-Fvb7-3-snap-gene-40.114-mRNA-1,snap_masked-Fvb2-2-processed-gene-145.11-mRNA-1,maker-Fvb3-4-snap-gene-122.44-mRNA-1,maker-Fvb7-4-augustus-gene-80.36-mRNA-1,maker-Fvb3-2-augustus-gene-187.19-mRNA-1,	2.68961e-08
Biological process	anaphase-promoting complex-dependent catabolic process	GO:0031145	11	4.46358e-09	29.6562	7	76	161	51839	maker-Fvb3-3-augustus-gene-167.26-mRNA-1,maker-Fvb3-1-augustus-gene-119.20-mRNA-1,maker-Fvb7-3-snap-gene-40.114-mRNA-1,snap_masked-Fvb2-2-processed-gene-145.11-mRNA-1,maker-Fvb3-4-snap-gene-122.44-mRNA-1,maker-Fvb7-4-augustus-gene-80.36-mRNA-1,maker-Fvb3-2-augustus-gene-187.19-mRNA-1,	3.28847e-08
Biological process	regulation of chromosome separation	GO:1905818	7	5.87247e-09	28.53	7	79	161	51839	maker-Fvb3-3-augustus-gene-167.26-mRNA-1,maker-Fvb3-1-augustus-gene-119.20-mRNA-1,maker-Fvb7-3-snap-gene-40.114-mRNA-1,snap_masked-Fvb2-2-processed-gene-145.11-mRNA-1,maker-Fvb3-4-snap-gene-122.44-mRNA-1,maker-Fvb7-4-augustus-gene-80.36-mRNA-1,maker-Fvb3-2-augustus-gene-187.19-mRNA-1,	4.23992e-08
Biological process	regulation of mitotic sister chromatid separation	GO:0010965	8	5.87247e-09	28.53	7	79	161	51839	maker-Fvb3-3-augustus-gene-167.26-mRNA-1,maker-Fvb3-1-augustus-gene-119.20-mRNA-1,maker-Fvb7-3-snap-gene-40.114-mRNA-1,snap_masked-Fvb2-2-processed-gene-145.11-mRNA-1,maker-Fvb3-4-snap-gene-122.44-mRNA-1,maker-Fvb7-4-augustus-gene-80.36-mRNA-1,maker-Fvb3-2-augustus-gene-187.19-mRNA-1,	4.23992e-08
Biological process	regulation of sister chromatid segregation	GO:0033045	8	6.41888e-09	28.1734	7	80	161	51839	maker-Fvb3-3-augustus-gene-167.26-mRNA-1,maker-Fvb3-1-augustus-gene-119.20-mRNA-1,maker-Fvb7-3-snap-gene-40.114-mRNA-1,snap_masked-Fvb2-2-processed-gene-145.11-mRNA-1,maker-Fvb3-4-snap-gene-122.44-mRNA-1,maker-Fvb7-4-augustus-gene-80.36-mRNA-1,maker-Fvb3-2-augustus-gene-187.19-mRNA-1,	4.45619e-08
Biological process	mitotic sister chromatid separation	GO:0051306	5	8.32424e-09	27.1551	7	83	161	51839	maker-Fvb3-3-augustus-gene-167.26-mRNA-1,maker-Fvb3-1-augustus-gene-119.20-mRNA-1,maker-Fvb7-3-snap-gene-40.114-mRNA-1,snap_masked-Fvb2-2-processed-gene-145.11-mRNA-1,maker-Fvb3-4-snap-gene-122.44-mRNA-1,maker-Fvb7-4-augustus-gene-80.36-mRNA-1,maker-Fvb3-2-augustus-gene-187.19-mRNA-1,	5.66991e-08
Biological process	regulation of chromosome segregation	GO:0051983	5	1.15943e-08	25.9065	7	87	161	51839	maker-Fvb3-3-augustus-gene-167.26-mRNA-1,maker-Fvb3-1-augustus-gene-119.20-mRNA-1,maker-Fvb7-3-snap-gene-40.114-mRNA-1,snap_masked-Fvb2-2-processed-gene-145.11-mRNA-1,maker-Fvb3-4-snap-gene-122.44-mRNA-1,maker-Fvb7-4-augustus-gene-80.36-mRNA-1,maker-Fvb3-2-augustus-gene-187.19-mRNA-1,	7.75101e-08
Biological process	regulation of mitotic cell cycle phase transition	GO:1901990	8	1.87462e-07	17.3375	7	130	161	51839	maker-Fvb3-3-augustus-gene-167.26-mRNA-1,maker-Fvb3-1-augustus-gene-119.20-mRNA-1,maker-Fvb7-3-snap-gene-40.114-mRNA-1,snap_masked-Fvb2-2-processed-gene-145.11-mRNA-1,maker-Fvb3-4-snap-gene-122.44-mRNA-1,maker-Fvb7-4-augustus-gene-80.36-mRNA-1,maker-Fvb3-2-augustus-gene-187.19-mRNA-1,	1.01006e-06
Biological process	chromosome separation	GO:0051304	4	2.30516e-07	16.8199	7	134	161	51839	maker-Fvb3-3-augustus-gene-167.26-mRNA-1,maker-Fvb3-1-augustus-gene-119.20-mRNA-1,maker-Fvb7-3-snap-gene-40.114-mRNA-1,snap_masked-Fvb2-2-processed-gene-145.11-mRNA-1,maker-Fvb3-4-snap-gene-122.44-mRNA-1,maker-Fvb7-4-augustus-gene-80.36-mRNA-1,maker-Fvb3-2-augustus-gene-187.19-mRNA-1,	1.22377e-06
Biological process	mitotic cell cycle phase transition	GO:0044772	5	2.42492e-07	16.6953	7	135	161	51839	maker-Fvb3-3-augustus-gene-167.26-mRNA-1,maker-Fvb3-1-augustus-gene-119.20-mRNA-1,maker-Fvb7-3-snap-gene-40.114-mRNA-1,snap_masked-Fvb2-2-processed-gene-145.11-mRNA-1,maker-Fvb3-4-snap-gene-122.44-mRNA-1,maker-Fvb7-4-augustus-gene-80.36-mRNA-1,maker-Fvb3-2-augustus-gene-187.19-mRNA-1,	1.26869e-06
Biological process	regulation of chromosome organization	GO:0033044	7	3.25914e-07	15.9849	7	141	161	51839	maker-Fvb3-3-augustus-gene-167.26-mRNA-1,maker-Fvb3-1-augustus-gene-119.20-mRNA-1,maker-Fvb7-3-snap-gene-40.114-mRNA-1,snap_masked-Fvb2-2-processed-gene-145.11-mRNA-1,maker-Fvb3-4-snap-gene-122.44-mRNA-1,maker-Fvb7-4-augustus-gene-80.36-mRNA-1,maker-Fvb3-2-augustus-gene-187.19-mRNA-1,	1.68079e-06
Biological process	mitotic sister chromatid segregation	GO:0000070	8	8.67147e-07	13.8274	7	163	161	51839	maker-Fvb3-3-augustus-gene-167.26-mRNA-1,maker-Fvb3-1-augustus-gene-119.20-mRNA-1,maker-Fvb7-3-snap-gene-40.114-mRNA-1,snap_masked-Fvb2-2-processed-gene-145.11-mRNA-1,maker-Fvb3-4-snap-gene-122.44-mRNA-1,maker-Fvb7-4-augustus-gene-80.36-mRNA-1,maker-Fvb3-2-augustus-gene-187.19-mRNA-1,	4.17387e-06
Biological process	regulation of cell cycle phase transition	GO:1901987	7	2.32617e-06	11.9252	7	189	161	51839	maker-Fvb3-3-augustus-gene-167.26-mRNA-1,maker-Fvb3-1-augustus-gene-119.20-mRNA-1,maker-Fvb7-3-snap-gene-40.114-mRNA-1,snap_masked-Fvb2-2-processed-gene-145.11-mRNA-1,maker-Fvb3-4-snap-gene-122.44-mRNA-1,maker-Fvb7-4-augustus-gene-80.36-mRNA-1,maker-Fvb3-2-augustus-gene-187.19-mRNA-1,	1.09058e-05
Biological process	cell cycle phase transition	GO:0044770	4	3.49324e-06	11.2133	7	201	161	51839	maker-Fvb3-3-augustus-gene-167.26-mRNA-1,maker-Fvb3-1-augustus-gene-119.20-mRNA-1,maker-Fvb7-3-snap-gene-40.114-mRNA-1,snap_masked-Fvb2-2-processed-gene-145.11-mRNA-1,maker-Fvb3-4-snap-gene-122.44-mRNA-1,maker-Fvb7-4-augustus-gene-80.36-mRNA-1,maker-Fvb3-2-augustus-gene-187.19-mRNA-1,	1.59628e-05
Biological process	regulation of mitotic cell cycle	GO:0007346	6	4.10609e-06	10.9411	7	206	161	51839	maker-Fvb3-3-augustus-gene-167.26-mRNA-1,maker-Fvb3-1-augustus-gene-119.20-mRNA-1,maker-Fvb7-3-snap-gene-40.114-mRNA-1,snap_masked-Fvb2-2-processed-gene-145.11-mRNA-1,maker-Fvb3-4-snap-gene-122.44-mRNA-1,maker-Fvb7-4-augustus-gene-80.36-mRNA-1,maker-Fvb3-2-augustus-gene-187.19-mRNA-1,	1.85287e-05
Biological process	sister chromatid segregation	GO:0000819	7	6.31614e-06	10.2449	7	220	161	51839	maker-Fvb3-3-augustus-gene-167.26-mRNA-1,maker-Fvb3-1-augustus-gene-119.20-mRNA-1,maker-Fvb7-3-snap-gene-40.114-mRNA-1,snap_masked-Fvb2-2-processed-gene-145.11-mRNA-1,maker-Fvb3-4-snap-gene-122.44-mRNA-1,maker-Fvb7-4-augustus-gene-80.36-mRNA-1,maker-Fvb3-2-augustus-gene-187.19-mRNA-1,	2.74714e-05
Biological process	mitotic nuclear division	GO:0140014	8	1.52302e-05	8.94393	7	252	161	51839	maker-Fvb3-3-augustus-gene-167.26-mRNA-1,maker-Fvb3-1-augustus-gene-119.20-mRNA-1,maker-Fvb7-3-snap-gene-40.114-mRNA-1,snap_masked-Fvb2-2-processed-gene-145.11-mRNA-1,maker-Fvb3-4-snap-gene-122.44-mRNA-1,maker-Fvb7-4-augustus-gene-80.36-mRNA-1,maker-Fvb3-2-augustus-gene-187.19-mRNA-1,	6.24784e-05
Biological process	nuclear chromosome segregation	GO:0098813	4	6.03162e-05	7.20086	7	313	161	51839	maker-Fvb3-3-augustus-gene-167.26-mRNA-1,maker-Fvb3-1-augustus-gene-119.20-mRNA-1,maker-Fvb7-3-snap-gene-40.114-mRNA-1,snap_masked-Fvb2-2-processed-gene-145.11-mRNA-1,maker-Fvb3-4-snap-gene-122.44-mRNA-1,maker-Fvb7-4-augustus-gene-80.36-mRNA-1,maker-Fvb3-2-augustus-gene-187.19-mRNA-1,	0.000236676
Biological process	regulation of cell cycle process	GO:0010564	6	8.07759e-05	6.87155	7	328	161	51839	maker-Fvb3-3-augustus-gene-167.26-mRNA-1,maker-Fvb3-1-augustus-gene-119.20-mRNA-1,maker-Fvb7-3-snap-gene-40.114-mRNA-1,snap_masked-Fvb2-2-processed-gene-145.11-mRNA-1,maker-Fvb3-4-snap-gene-122.44-mRNA-1,maker-Fvb7-4-augustus-gene-80.36-mRNA-1,maker-Fvb3-2-augustus-gene-187.19-mRNA-1,	0.000310214
Biological process	chromosome segregation	GO:0007059	3	0.00028062	5.60664	7	402	161	51839	maker-Fvb3-3-augustus-gene-167.26-mRNA-1,maker-Fvb3-1-augustus-gene-119.20-mRNA-1,maker-Fvb7-3-snap-gene-40.114-mRNA-1,snap_masked-Fvb2-2-processed-gene-145.11-mRNA-1,maker-Fvb3-4-snap-gene-122.44-mRNA-1,maker-Fvb7-4-augustus-gene-80.36-mRNA-1,maker-Fvb3-2-augustus-gene-187.19-mRNA-1,	0.00105525
Biological process	regulation of organelle organization	GO:0033043	6	0.00106265	4.47196	7	504	161	51839	maker-Fvb3-3-augustus-gene-167.26-mRNA-1,maker-Fvb3-1-augustus-gene-119.20-mRNA-1,maker-Fvb7-3-snap-gene-40.114-mRNA-1,snap_masked-Fvb2-2-processed-gene-145.11-mRNA-1,maker-Fvb3-4-snap-gene-122.44-mRNA-1,maker-Fvb7-4-augustus-gene-80.36-mRNA-1,maker-Fvb3-2-augustus-gene-187.19-mRNA-1,	0.00361903
Biological process	mitotic cell cycle process	GO:1903047	4	0.00107483	4.46311	7	505	161	51839	maker-Fvb3-3-augustus-gene-167.26-mRNA-1,maker-Fvb3-1-augustus-gene-119.20-mRNA-1,maker-Fvb7-3-snap-gene-40.114-mRNA-1,snap_masked-Fvb2-2-processed-gene-145.11-mRNA-1,maker-Fvb3-4-snap-gene-122.44-mRNA-1,maker-Fvb7-4-augustus-gene-80.36-mRNA-1,maker-Fvb3-2-augustus-gene-187.19-mRNA-1,	0.00362629
Biological process	nuclear division	GO:0000280	7	0.0014628	4.22865	7	533	161	51839	maker-Fvb3-3-augustus-gene-167.26-mRNA-1,maker-Fvb3-1-augustus-gene-119.20-mRNA-1,maker-Fvb7-3-snap-gene-40.114-mRNA-1,snap_masked-Fvb2-2-processed-gene-145.11-mRNA-1,maker-Fvb3-4-snap-gene-122.44-mRNA-1,maker-Fvb7-4-augustus-gene-80.36-mRNA-1,maker-Fvb3-2-augustus-gene-187.19-mRNA-1,	0.00488953
Biological process	organelle fission	GO:0048285	6	0.00434656	3.47283	7	649	161	51839	maker-Fvb3-3-augustus-gene-167.26-mRNA-1,maker-Fvb3-1-augustus-gene-119.20-mRNA-1,maker-Fvb7-3-snap-gene-40.114-mRNA-1,snap_masked-Fvb2-2-processed-gene-145.11-mRNA-1,maker-Fvb3-4-snap-gene-122.44-mRNA-1,maker-Fvb7-4-augustus-gene-80.36-mRNA-1,maker-Fvb3-2-augustus-gene-187.19-mRNA-1,	0.0124532
Biological process	mitotic cell cycle	GO:0000278	4	0.00487337	3.3995	7	663	161	51839	maker-Fvb3-3-augustus-gene-167.26-mRNA-1,maker-Fvb3-1-augustus-gene-119.20-mRNA-1,maker-Fvb7-3-snap-gene-40.114-mRNA-1,snap_masked-Fvb2-2-processed-gene-145.11-mRNA-1,maker-Fvb3-4-snap-gene-122.44-mRNA-1,maker-Fvb7-4-augustus-gene-80.36-mRNA-1,maker-Fvb3-2-augustus-gene-187.19-mRNA-1,	0.0136379
Biological process	regulation of cell cycle	GO:0051726	5	0.00837627	3.06649	7	735	161	51839	maker-Fvb3-3-augustus-gene-167.26-mRNA-1,maker-Fvb3-1-augustus-gene-119.20-mRNA-1,maker-Fvb7-3-snap-gene-40.114-mRNA-1,snap_masked-Fvb2-2-processed-gene-145.11-mRNA-1,maker-Fvb3-4-snap-gene-122.44-mRNA-1,maker-Fvb7-4-augustus-gene-80.36-mRNA-1,maker-Fvb3-2-augustus-gene-187.19-mRNA-1,	0.0222341
Biological process	regulation of cellular component organization	GO:0051128	5	0.0161206	2.6928	7	837	161	51839	maker-Fvb3-3-augustus-gene-167.26-mRNA-1,maker-Fvb3-1-augustus-gene-119.20-mRNA-1,maker-Fvb7-3-snap-gene-40.114-mRNA-1,snap_masked-Fvb2-2-processed-gene-145.11-mRNA-1,maker-Fvb3-4-snap-gene-122.44-mRNA-1,maker-Fvb7-4-augustus-gene-80.36-mRNA-1,maker-Fvb3-2-augustus-gene-187.19-mRNA-1,	0.0382865
Biological process	regulation of inorganic anion transmembrane transport	GO:1903795	9	2.71339e-13	321.981	5	5	161	51839	maker-Fvb3-1-augustus-gene-269.42-mRNA-1,snap_masked-Fvb3-2-processed-gene-205.14-mRNA-1,maker-Fvb3-2-augustus-gene-49.34-mRNA-1,maker-Fvb3-4-augustus-gene-244.47-mRNA-1,maker-Fvb3-4-snap-gene-108.45-mRNA-1,	2.3891e-12
Biological process	regulation of phosphate transport	GO:0010966	8	2.71339e-13	321.981	5	5	161	51839	maker-Fvb3-1-augustus-gene-269.42-mRNA-1,snap_masked-Fvb3-2-processed-gene-205.14-mRNA-1,maker-Fvb3-2-augustus-gene-49.34-mRNA-1,maker-Fvb3-4-augustus-gene-244.47-mRNA-1,maker-Fvb3-4-snap-gene-108.45-mRNA-1,	2.3891e-12
Biological process	regulation of phosphate transmembrane transport	GO:2000185	10	2.71339e-13	321.981	5	5	161	51839	maker-Fvb3-1-augustus-gene-269.42-mRNA-1,snap_masked-Fvb3-2-processed-gene-205.14-mRNA-1,maker-Fvb3-2-augustus-gene-49.34-mRNA-1,maker-Fvb3-4-augustus-gene-244.47-mRNA-1,maker-Fvb3-4-snap-gene-108.45-mRNA-1,	2.3891e-12
Biological process	regulation of anion transmembrane transport	GO:1903959	8	1.37164e-08	64.3963	5	25	161	51839	maker-Fvb3-1-augustus-gene-269.42-mRNA-1,snap_masked-Fvb3-2-processed-gene-205.14-mRNA-1,maker-Fvb3-2-augustus-gene-49.34-mRNA-1,maker-Fvb3-4-augustus-gene-244.47-mRNA-1,maker-Fvb3-4-snap-gene-108.45-mRNA-1,	9.00295e-08
Biological process	phosphate ion transmembrane transport	GO:0035435	9	1.69397e-08	61.9195	5	26	161	51839	maker-Fvb3-1-augustus-gene-269.42-mRNA-1,snap_masked-Fvb3-2-processed-gene-205.14-mRNA-1,maker-Fvb3-2-augustus-gene-49.34-mRNA-1,maker-Fvb3-4-augustus-gene-244.47-mRNA-1,maker-Fvb3-4-snap-gene-108.45-mRNA-1,	1.07285e-07
Biological process	regulation of anion transport	GO:0044070	7	3.03525e-08	55.514	5	29	161	51839	maker-Fvb3-1-augustus-gene-269.42-mRNA-1,snap_masked-Fvb3-2-processed-gene-205.14-mRNA-1,maker-Fvb3-2-augustus-gene-49.34-mRNA-1,maker-Fvb3-4-augustus-gene-244.47-mRNA-1,maker-Fvb3-4-snap-gene-108.45-mRNA-1,	1.7673e-07
Biological process	trivalent inorganic anion homeostasis	GO:0072506	8	4.32102e-08	51.9325	5	31	161	51839	maker-Fvb3-1-augustus-gene-269.42-mRNA-1,snap_masked-Fvb3-2-processed-gene-205.14-mRNA-1,maker-Fvb3-2-augustus-gene-49.34-mRNA-1,maker-Fvb3-4-augustus-gene-244.47-mRNA-1,maker-Fvb3-4-snap-gene-108.45-mRNA-1,	2.47601e-07
Biological process	anion homeostasis	GO:0055081	7	1.43514e-07	41.2797	5	39	161	51839	maker-Fvb3-1-augustus-gene-269.42-mRNA-1,snap_masked-Fvb3-2-processed-gene-205.14-mRNA-1,maker-Fvb3-2-augustus-gene-49.34-mRNA-1,maker-Fvb3-4-augustus-gene-244.47-mRNA-1,maker-Fvb3-4-snap-gene-108.45-mRNA-1,	7.84978e-07
Biological process	regulation of ion transmembrane transport	GO:0034765	7	5.13767e-07	32.1981	5	50	161	51839	maker-Fvb3-1-augustus-gene-269.42-mRNA-1,snap_masked-Fvb3-2-processed-gene-205.14-mRNA-1,maker-Fvb3-2-augustus-gene-49.34-mRNA-1,maker-Fvb3-4-augustus-gene-244.47-mRNA-1,maker-Fvb3-4-snap-gene-108.45-mRNA-1,	2.61225e-06
Biological process	regulation of transmembrane transport	GO:0034762	6	2.79148e-06	22.9987	5	70	161	51839	maker-Fvb3-1-augustus-gene-269.42-mRNA-1,snap_masked-Fvb3-2-processed-gene-205.14-mRNA-1,maker-Fvb3-2-augustus-gene-49.34-mRNA-1,maker-Fvb3-4-augustus-gene-244.47-mRNA-1,maker-Fvb3-4-snap-gene-108.45-mRNA-1,	1.29195e-05
Biological process	regulation of ion transport	GO:0043269	6	5.08241e-06	20.3786	5	79	161	51839	maker-Fvb3-1-augustus-gene-269.42-mRNA-1,snap_masked-Fvb3-2-processed-gene-205.14-mRNA-1,maker-Fvb3-2-augustus-gene-49.34-mRNA-1,maker-Fvb3-4-augustus-gene-244.47-mRNA-1,maker-Fvb3-4-snap-gene-108.45-mRNA-1,	2.26512e-05
Biological process	inorganic anion transmembrane transport	GO:0098661	8	8.63792e-06	18.2944	5	88	161	51839	maker-Fvb3-1-augustus-gene-269.42-mRNA-1,snap_masked-Fvb3-2-processed-gene-205.14-mRNA-1,maker-Fvb3-2-augustus-gene-49.34-mRNA-1,maker-Fvb3-4-augustus-gene-244.47-mRNA-1,maker-Fvb3-4-snap-gene-108.45-mRNA-1,	3.66858e-05
Biological process	cellular response to phosphate starvation	GO:0016036	8	4.71493e-05	12.8793	5	125	161	51839	maker-Fvb3-1-augustus-gene-269.42-mRNA-1,snap_masked-Fvb3-2-processed-gene-205.14-mRNA-1,maker-Fvb3-2-augustus-gene-49.34-mRNA-1,maker-Fvb3-4-augustus-gene-244.47-mRNA-1,maker-Fvb3-4-snap-gene-108.45-mRNA-1,	0.000187043
Biological process	ERAD pathway	GO:0036503	9	0.000442583	7.96984	5	202	161	51839	maker-Fvb4-4-snap-gene-138.30-mRNA-1,maker-Fvb6-4-augustus-gene-268.32-mRNA-1,maker-Fvb4-2-augustus-gene-128.33-mRNA-1,maker-Fvb6-3-augustus-gene-104.43-mRNA-1,maker-Fvb4-1-augustus-gene-103.26-mRNA-1,	0.00163033
Biological process	regulation of transport	GO:0051049	5	0.000979196	6.68011	5	241	161	51839	maker-Fvb3-1-augustus-gene-269.42-mRNA-1,snap_masked-Fvb3-2-processed-gene-205.14-mRNA-1,maker-Fvb3-2-augustus-gene-49.34-mRNA-1,maker-Fvb3-4-augustus-gene-244.47-mRNA-1,maker-Fvb3-4-snap-gene-108.45-mRNA-1,	0.00336657
Biological process	cellular response to starvation	GO:0009267	7	0.00156421	6.00712	5	268	161	51839	maker-Fvb3-1-augustus-gene-269.42-mRNA-1,snap_masked-Fvb3-2-processed-gene-205.14-mRNA-1,maker-Fvb3-2-augustus-gene-49.34-mRNA-1,maker-Fvb3-4-augustus-gene-244.47-mRNA-1,maker-Fvb3-4-snap-gene-108.45-mRNA-1,	0.00518056
Biological process	response to endoplasmic reticulum stress	GO:0034976	5	0.00213932	5.58995	5	288	161	51839	maker-Fvb4-4-snap-gene-138.30-mRNA-1,maker-Fvb6-4-augustus-gene-268.32-mRNA-1,maker-Fvb4-2-augustus-gene-128.33-mRNA-1,maker-Fvb6-3-augustus-gene-104.43-mRNA-1,maker-Fvb4-1-augustus-gene-103.26-mRNA-1,	0.00683445
Biological process	anion transmembrane transport	GO:0098656	7	0.00227065	5.51338	5	292	161	51839	maker-Fvb3-1-augustus-gene-269.42-mRNA-1,snap_masked-Fvb3-2-processed-gene-205.14-mRNA-1,maker-Fvb3-2-augustus-gene-49.34-mRNA-1,maker-Fvb3-4-augustus-gene-244.47-mRNA-1,maker-Fvb3-4-snap-gene-108.45-mRNA-1,	0.00719038
Biological process	cellular response to nutrient levels	GO:0031669	6	0.00240775	5.43887	5	296	161	51839	maker-Fvb3-1-augustus-gene-269.42-mRNA-1,snap_masked-Fvb3-2-processed-gene-205.14-mRNA-1,maker-Fvb3-2-augustus-gene-49.34-mRNA-1,maker-Fvb3-4-augustus-gene-244.47-mRNA-1,maker-Fvb3-4-snap-gene-108.45-mRNA-1,	0.0074931
Biological process	regulation of localization	GO:0032879	4	0.00269989	5.29575	5	304	161	51839	maker-Fvb3-1-augustus-gene-269.42-mRNA-1,snap_masked-Fvb3-2-processed-gene-205.14-mRNA-1,maker-Fvb3-2-augustus-gene-49.34-mRNA-1,maker-Fvb3-4-augustus-gene-244.47-mRNA-1,maker-Fvb3-4-snap-gene-108.45-mRNA-1,	0.00819042
Biological process	response to starvation	GO:0042594	6	0.00340471	5.01529	5	321	161	51839	maker-Fvb3-1-augustus-gene-269.42-mRNA-1,snap_masked-Fvb3-2-processed-gene-205.14-mRNA-1,maker-Fvb3-2-augustus-gene-49.34-mRNA-1,maker-Fvb3-4-augustus-gene-244.47-mRNA-1,maker-Fvb3-4-snap-gene-108.45-mRNA-1,	0.0100746
Biological process	cellular response to extracellular stimulus	GO:0031668	5	0.00433923	4.73502	5	340	161	51839	maker-Fvb3-1-augustus-gene-269.42-mRNA-1,snap_masked-Fvb3-2-processed-gene-205.14-mRNA-1,maker-Fvb3-2-augustus-gene-49.34-mRNA-1,maker-Fvb3-4-augustus-gene-244.47-mRNA-1,maker-Fvb3-4-snap-gene-108.45-mRNA-1,	0.0125317
Biological process	cellular response to external stimulus	GO:0071496	4	0.00461278	4.6664	5	345	161	51839	maker-Fvb3-1-augustus-gene-269.42-mRNA-1,snap_masked-Fvb3-2-processed-gene-205.14-mRNA-1,maker-Fvb3-2-augustus-gene-49.34-mRNA-1,maker-Fvb3-4-augustus-gene-244.47-mRNA-1,maker-Fvb3-4-snap-gene-108.45-mRNA-1,	0.0130095
Biological process	response to nutrient levels	GO:0031667	5	0.00623596	4.33937	5	371	161	51839	maker-Fvb3-1-augustus-gene-269.42-mRNA-1,snap_masked-Fvb3-2-processed-gene-205.14-mRNA-1,maker-Fvb3-2-augustus-gene-49.34-mRNA-1,maker-Fvb3-4-augustus-gene-244.47-mRNA-1,maker-Fvb3-4-snap-gene-108.45-mRNA-1,	0.0170544
Biological process	response to extracellular stimulus	GO:0009991	4	0.00983398	3.87929	5	415	161	51839	maker-Fvb3-1-augustus-gene-269.42-mRNA-1,snap_masked-Fvb3-2-processed-gene-205.14-mRNA-1,maker-Fvb3-2-augustus-gene-49.34-mRNA-1,maker-Fvb3-4-augustus-gene-244.47-mRNA-1,maker-Fvb3-4-snap-gene-108.45-mRNA-1,	0.0253576
Biological process	response to organonitrogen compound	GO:0010243	5	0.013918	3.55388	5	453	161	51839	maker-Fvb4-4-snap-gene-138.30-mRNA-1,maker-Fvb6-4-augustus-gene-268.32-mRNA-1,maker-Fvb4-2-augustus-gene-128.33-mRNA-1,maker-Fvb6-3-augustus-gene-104.43-mRNA-1,maker-Fvb4-1-augustus-gene-103.26-mRNA-1,	0.0344136
Biological process	response to nitrogen compound	GO:1901698	4	0.0255656	3.03184	5	531	161	51839	maker-Fvb4-4-snap-gene-138.30-mRNA-1,maker-Fvb6-4-augustus-gene-268.32-mRNA-1,maker-Fvb4-2-augustus-gene-128.33-mRNA-1,maker-Fvb6-3-augustus-gene-104.43-mRNA-1,maker-Fvb4-1-augustus-gene-103.26-mRNA-1,	0.0573241
Biological process	inorganic ion homeostasis	GO:0098771	7	0.0303148	2.89552	5	556	161	51839	maker-Fvb3-1-augustus-gene-269.42-mRNA-1,snap_masked-Fvb3-2-processed-gene-205.14-mRNA-1,maker-Fvb3-2-augustus-gene-49.34-mRNA-1,maker-Fvb3-4-augustus-gene-244.47-mRNA-1,maker-Fvb3-4-snap-gene-108.45-mRNA-1,	0.0671389
Biological process	ion homeostasis	GO:0050801	6	0.0373854	2.73329	5	589	161	51839	maker-Fvb3-1-augustus-gene-269.42-mRNA-1,snap_masked-Fvb3-2-processed-gene-205.14-mRNA-1,maker-Fvb3-2-augustus-gene-49.34-mRNA-1,maker-Fvb3-4-augustus-gene-244.47-mRNA-1,maker-Fvb3-4-snap-gene-108.45-mRNA-1,	0.0808152
Biological process	protein targeting	GO:0006605	8	0.0392396	2.69666	5	597	161	51839	maker-Fvb4-4-snap-gene-138.30-mRNA-1,maker-Fvb4-2-augustus-gene-128.33-mRNA-1,maker-Fvb2-1-augustus-gene-234.65-mRNA-1,maker-Fvb4-1-augustus-gene-103.26-mRNA-1,maker-Fvb2-4-augustus-gene-241.57-mRNA-1,	0.0843185
Biological process	phosphate ion transport	GO:0006817	8	0.0409074	2.66541	5	604	161	51839	maker-Fvb3-1-augustus-gene-269.42-mRNA-1,snap_masked-Fvb3-2-processed-gene-205.14-mRNA-1,maker-Fvb3-2-augustus-gene-49.34-mRNA-1,maker-Fvb3-4-augustus-gene-244.47-mRNA-1,maker-Fvb3-4-snap-gene-108.45-mRNA-1,	0.0873822

## Sheet: Sheet2
Class	GO_Name	GO_ID	GO_Level	P_value	EnrichmentScore	HitsGenesCountsInSelectedSet	HitsGenesCountsInBackground	AllGenesCountsInSelectedSet	AllGenesCountsInBackground	GenesOfSelectedSetInGOterm	corrected p-value(BH method)
Molecular function	catalytic activity	GO:0003824	2	1.11022e-16	1.43483	168	37926	170	55065	maker-Fvb6-4-augustus-gene-199.21-mRNA-1,maker-Fvb5-1-augustus-gene-25.64-mRNA-1,maker-Fvb3-2-augustus-gene-105.24-mRNA-1,maker-Fvb1-2-augustus-gene-151.37-mRNA-1,maker-Fvb7-2-snap-gene-190.62-mRNA-1,maker-Fvb3-3-augustus-gene-167.26-mRNA-1,maker-Fvb2-1-snap-gene-41.31-mRNA-1,maker-Fvb6-2-augustus-gene-89.27-mRNA-1,snap_masked-Fvb3-3-processed-gene-44.46-mRNA-1,augustus_masked-Fvb3-2-processed-ge…	8.38835e-16
Molecular function	transferase activity	GO:0016740	3	1.11022e-16	2.87608	167	18808	170	55065	maker-Fvb6-4-augustus-gene-199.21-mRNA-1,maker-Fvb5-1-augustus-gene-25.64-mRNA-1,maker-Fvb3-2-augustus-gene-105.24-mRNA-1,maker-Fvb1-2-augustus-gene-151.37-mRNA-1,maker-Fvb7-2-snap-gene-190.62-mRNA-1,maker-Fvb3-3-augustus-gene-167.26-mRNA-1,maker-Fvb2-1-snap-gene-41.31-mRNA-1,maker-Fvb6-2-augustus-gene-89.27-mRNA-1,snap_masked-Fvb3-3-processed-gene-44.46-mRNA-1,augustus_masked-Fvb3-2-processed-ge…	8.38835e-16
Biological process	organic substance metabolic process	GO:0071704	3	0	1.43685	159	35630	161	51839	maker-Fvb6-4-augustus-gene-199.21-mRNA-1,maker-Fvb5-1-augustus-gene-25.64-mRNA-1,maker-Fvb3-2-augustus-gene-105.24-mRNA-1,maker-Fvb1-2-augustus-gene-151.37-mRNA-1,maker-Fvb7-2-snap-gene-190.62-mRNA-1,maker-Fvb3-3-augustus-gene-167.26-mRNA-1,maker-Fvb2-1-snap-gene-41.31-mRNA-1,maker-Fvb6-2-augustus-gene-89.27-mRNA-1,snap_masked-Fvb3-3-processed-gene-44.46-mRNA-1,augustus_masked-Fvb3-2-processed-ge…	0
Biological process	metabolic process	GO:0008152	2	0	1.2845	159	39856	161	51839	maker-Fvb6-4-augustus-gene-199.21-mRNA-1,maker-Fvb5-1-augustus-gene-25.64-mRNA-1,maker-Fvb3-2-augustus-gene-105.24-mRNA-1,maker-Fvb1-2-augustus-gene-151.37-mRNA-1,maker-Fvb7-2-snap-gene-190.62-mRNA-1,maker-Fvb3-3-augustus-gene-167.26-mRNA-1,maker-Fvb2-1-snap-gene-41.31-mRNA-1,maker-Fvb6-2-augustus-gene-89.27-mRNA-1,snap_masked-Fvb3-3-processed-gene-44.46-mRNA-1,augustus_masked-Fvb3-2-processed-ge…	0
Biological process	primary metabolic process	GO:0044238	3	4.44089e-16	1.52867	159	33490	161	51839	maker-Fvb6-4-augustus-gene-199.21-mRNA-1,maker-Fvb5-1-augustus-gene-25.64-mRNA-1,maker-Fvb3-2-augustus-gene-105.24-mRNA-1,maker-Fvb1-2-augustus-gene-151.37-mRNA-1,maker-Fvb7-2-snap-gene-190.62-mRNA-1,maker-Fvb3-3-augustus-gene-167.26-mRNA-1,maker-Fvb2-1-snap-gene-41.31-mRNA-1,maker-Fvb6-2-augustus-gene-89.27-mRNA-1,snap_masked-Fvb3-3-processed-gene-44.46-mRNA-1,augustus_masked-Fvb3-2-processed-ge…	5.72558e-15
Biological process	nitrogen compound metabolic process	GO:0006807	3	0	1.70652	158	29811	161	51839	maker-Fvb6-4-augustus-gene-199.21-mRNA-1,maker-Fvb5-1-augustus-gene-25.64-mRNA-1,maker-Fvb3-2-augustus-gene-105.24-mRNA-1,maker-Fvb1-2-augustus-gene-151.37-mRNA-1,maker-Fvb7-2-snap-gene-190.62-mRNA-1,maker-Fvb3-3-augustus-gene-167.26-mRNA-1,maker-Fvb2-1-snap-gene-41.31-mRNA-1,maker-Fvb6-2-augustus-gene-89.27-mRNA-1,snap_masked-Fvb3-3-processed-gene-44.46-mRNA-1,augustus_masked-Fvb3-2-processed-ge…	0
Biological process	cellular metabolic process	GO:0044237	3	2.22045e-16	1.46162	158	34806	161	51839	maker-Fvb6-4-augustus-gene-199.21-mRNA-1,maker-Fvb5-1-augustus-gene-25.64-mRNA-1,maker-Fvb3-2-augustus-gene-105.24-mRNA-1,maker-Fvb1-2-augustus-gene-151.37-mRNA-1,maker-Fvb7-2-snap-gene-190.62-mRNA-1,maker-Fvb3-3-augustus-gene-167.26-mRNA-1,maker-Fvb2-1-snap-gene-41.31-mRNA-1,maker-Fvb6-2-augustus-gene-89.27-mRNA-1,snap_masked-Fvb3-3-processed-gene-44.46-mRNA-1,augustus_masked-Fvb3-2-processed-ge…	5.00988e-15
Biological process	cellular process	GO:0009987	2	7.14207e-07	1.12447	158	45242	161	51839	maker-Fvb6-4-augustus-gene-199.21-mRNA-1,maker-Fvb5-1-augustus-gene-25.64-mRNA-1,maker-Fvb3-2-augustus-gene-105.24-mRNA-1,maker-Fvb1-2-augustus-gene-151.37-mRNA-1,maker-Fvb7-2-snap-gene-190.62-mRNA-1,maker-Fvb3-3-augustus-gene-167.26-mRNA-1,maker-Fvb2-1-snap-gene-41.31-mRNA-1,maker-Fvb6-2-augustus-gene-89.27-mRNA-1,snap_masked-Fvb3-3-processed-gene-44.46-mRNA-1,augustus_masked-Fvb3-2-processed-ge…	3.5319e-06
Biological process	organonitrogen compound metabolic process	GO:1901564	4	6.66134e-16	2.60023	157	19441	161	51839	maker-Fvb6-4-augustus-gene-199.21-mRNA-1,maker-Fvb5-1-augustus-gene-25.64-mRNA-1,maker-Fvb3-2-augustus-gene-105.24-mRNA-1,maker-Fvb1-2-augustus-gene-151.37-mRNA-1,maker-Fvb7-2-snap-gene-190.62-mRNA-1,maker-Fvb3-3-augustus-gene-167.26-mRNA-1,maker-Fvb2-1-snap-gene-41.31-mRNA-1,maker-Fvb6-2-augustus-gene-89.27-mRNA-1,snap_masked-Fvb3-3-processed-gene-44.46-mRNA-1,augustus_masked-Fvb3-2-processed-ge…	6.32827e-15
Biological process	macromolecule metabolic process	GO:0043170	4	0	1.78497	156	28140	161	51839	maker-Fvb6-4-augustus-gene-199.21-mRNA-1,maker-Fvb5-1-augustus-gene-25.64-mRNA-1,maker-Fvb3-2-augustus-gene-105.24-mRNA-1,maker-Fvb1-2-augustus-gene-151.37-mRNA-1,maker-Fvb7-2-snap-gene-190.62-mRNA-1,maker-Fvb3-3-augustus-gene-167.26-mRNA-1,maker-Fvb2-1-snap-gene-41.31-mRNA-1,maker-Fvb6-2-augustus-gene-89.27-mRNA-1,snap_masked-Fvb3-3-processed-gene-44.46-mRNA-1,augustus_masked-Fvb3-2-processed-ge…	0
Molecular function	catalytic activity, acting on a protein	GO:0140096	3	3.33067e-16	4.64959	155	10798	170	55065	maker-Fvb6-4-augustus-gene-199.21-mRNA-1,maker-Fvb5-1-augustus-gene-25.64-mRNA-1,maker-Fvb3-2-augustus-gene-105.24-mRNA-1,maker-Fvb1-2-augustus-gene-151.37-mRNA-1,maker-Fvb7-2-snap-gene-190.62-mRNA-1,maker-Fvb3-3-augustus-gene-167.26-mRNA-1,maker-Fvb2-1-snap-gene-41.31-mRNA-1,maker-Fvb6-2-augustus-gene-89.27-mRNA-1,snap_masked-Fvb3-3-processed-gene-44.46-mRNA-1,augustus_masked-Fvb3-2-processed-ge…	1.13243e-15
Biological process	protein modification by small protein conjugation	GO:0032446	9	0	24.4523	155	2041	161	51839	maker-Fvb6-4-augustus-gene-199.21-mRNA-1,maker-Fvb5-1-augustus-gene-25.64-mRNA-1,maker-Fvb3-2-augustus-gene-105.24-mRNA-1,maker-Fvb1-2-augustus-gene-151.37-mRNA-1,maker-Fvb7-2-snap-gene-190.62-mRNA-1,maker-Fvb3-3-augustus-gene-167.26-mRNA-1,maker-Fvb2-1-snap-gene-41.31-mRNA-1,maker-Fvb6-2-augustus-gene-89.27-mRNA-1,snap_masked-Fvb3-3-processed-gene-44.46-mRNA-1,augustus_masked-Fvb3-2-processed-ge…	0
Biological process	cellular protein modification process	GO:0006464	7	0	5.01629	155	9949	161	51839	maker-Fvb6-4-augustus-gene-199.21-mRNA-1,maker-Fvb5-1-augustus-gene-25.64-mRNA-1,maker-Fvb3-2-augustus-gene-105.24-mRNA-1,maker-Fvb1-2-augustus-gene-151.37-mRNA-1,maker-Fvb7-2-snap-gene-190.62-mRNA-1,maker-Fvb3-3-augustus-gene-167.26-mRNA-1,maker-Fvb2-1-snap-gene-41.31-mRNA-1,maker-Fvb6-2-augustus-gene-89.27-mRNA-1,snap_masked-Fvb3-3-processed-gene-44.46-mRNA-1,augustus_masked-Fvb3-2-processed-ge…	0
Biological process	protein modification process	GO:0036211	6	2.22045e-16	5.01327	155	9955	161	51839	maker-Fvb6-4-augustus-gene-199.21-mRNA-1,maker-Fvb5-1-augustus-gene-25.64-mRNA-1,maker-Fvb3-2-augustus-gene-105.24-mRNA-1,maker-Fvb1-2-augustus-gene-151.37-mRNA-1,maker-Fvb7-2-snap-gene-190.62-mRNA-1,maker-Fvb3-3-augustus-gene-167.26-mRNA-1,maker-Fvb2-1-snap-gene-41.31-mRNA-1,maker-Fvb6-2-augustus-gene-89.27-mRNA-1,snap_masked-Fvb3-3-processed-gene-44.46-mRNA-1,augustus_masked-Fvb3-2-processed-ge…	5.00988e-15
Biological process	cellular protein metabolic process	GO:0044267	6	3.33067e-16	3.49367	155	14285	161	51839	maker-Fvb6-4-augustus-gene-199.21-mRNA-1,maker-Fvb5-1-augustus-gene-25.64-mRNA-1,maker-Fvb3-2-augustus-gene-105.24-mRNA-1,maker-Fvb1-2-augustus-gene-151.37-mRNA-1,maker-Fvb7-2-snap-gene-190.62-mRNA-1,maker-Fvb3-3-augustus-gene-167.26-mRNA-1,maker-Fvb2-1-snap-gene-41.31-mRNA-1,maker-Fvb6-2-augustus-gene-89.27-mRNA-1,snap_masked-Fvb3-3-processed-gene-44.46-mRNA-1,augustus_masked-Fvb3-2-processed-ge…	5.2277e-15
Biological process	cellular macromolecule metabolic process	GO:0044260	5	4.44089e-16	2.21671	155	22514	161	51839	maker-Fvb6-4-augustus-gene-199.21-mRNA-1,maker-Fvb5-1-augustus-gene-25.64-mRNA-1,maker-Fvb3-2-augustus-gene-105.24-mRNA-1,maker-Fvb1-2-augustus-gene-151.37-mRNA-1,maker-Fvb7-2-snap-gene-190.62-mRNA-1,maker-Fvb3-3-augustus-gene-167.26-mRNA-1,maker-Fvb2-1-snap-gene-41.31-mRNA-1,maker-Fvb6-2-augustus-gene-89.27-mRNA-1,snap_masked-Fvb3-3-processed-gene-44.46-mRNA-1,augustus_masked-Fvb3-2-processed-ge…	5.72558e-15
Biological process	macromolecule modification	GO:0043412	5	4.44089e-16	4.52098	155	11039	161	51839	maker-Fvb6-4-augustus-gene-199.21-mRNA-1,maker-Fvb5-1-augustus-gene-25.64-mRNA-1,maker-Fvb3-2-augustus-gene-105.24-mRNA-1,maker-Fvb1-2-augustus-gene-151.37-mRNA-1,maker-Fvb7-2-snap-gene-190.62-mRNA-1,maker-Fvb3-3-augustus-gene-167.26-mRNA-1,maker-Fvb2-1-snap-gene-41.31-mRNA-1,maker-Fvb6-2-augustus-gene-89.27-mRNA-1,snap_masked-Fvb3-3-processed-gene-44.46-mRNA-1,augustus_masked-Fvb3-2-processed-ge…	5.72558e-15
Biological process	protein modification by small protein conjugation or removal	GO:0070647	8	4.44089e-16	21.5955	155	2311	161	51839	maker-Fvb6-4-augustus-gene-199.21-mRNA-1,maker-Fvb5-1-augustus-gene-25.64-mRNA-1,maker-Fvb3-2-augustus-gene-105.24-mRNA-1,maker-Fvb1-2-augustus-gene-151.37-mRNA-1,maker-Fvb7-2-snap-gene-190.62-mRNA-1,maker-Fvb3-3-augustus-gene-167.26-mRNA-1,maker-Fvb2-1-snap-gene-41.31-mRNA-1,maker-Fvb6-2-augustus-gene-89.27-mRNA-1,snap_masked-Fvb3-3-processed-gene-44.46-mRNA-1,augustus_masked-Fvb3-2-processed-ge…	5.72558e-15
Biological process	protein metabolic process	GO:0019538	5	5.55112e-16	3.08354	155	16185	161	51839	maker-Fvb6-4-augustus-gene-199.21-mRNA-1,maker-Fvb5-1-augustus-gene-25.64-mRNA-1,maker-Fvb3-2-augustus-gene-105.24-mRNA-1,maker-Fvb1-2-augustus-gene-151.37-mRNA-1,maker-Fvb7-2-snap-gene-190.62-mRNA-1,maker-Fvb3-3-augustus-gene-167.26-mRNA-1,maker-Fvb2-1-snap-gene-41.31-mRNA-1,maker-Fvb6-2-augustus-gene-89.27-mRNA-1,snap_masked-Fvb3-3-processed-gene-44.46-mRNA-1,augustus_masked-Fvb3-2-processed-ge…	5.56653e-15
Biological process	protein ubiquitination	GO:0016567	10	2.22045e-16	25.2985	154	1960	161	51839	maker-Fvb6-4-augustus-gene-199.21-mRNA-1,maker-Fvb5-1-augustus-gene-25.64-mRNA-1,maker-Fvb3-2-augustus-gene-105.24-mRNA-1,maker-Fvb1-2-augustus-gene-151.37-mRNA-1,maker-Fvb7-2-snap-gene-190.62-mRNA-1,maker-Fvb3-3-augustus-gene-167.26-mRNA-1,maker-Fvb2-1-snap-gene-41.31-mRNA-1,maker-Fvb6-2-augustus-gene-89.27-mRNA-1,snap_masked-Fvb3-3-processed-gene-44.46-mRNA-1,augustus_masked-Fvb3-2-processed-ge…	5.00988e-15
Molecular function	ligase activity	GO:0016874	3	3.33067e-16	17.168	143	2698	170	55065	maker-Fvb6-4-augustus-gene-199.21-mRNA-1,maker-Fvb5-1-augustus-gene-25.64-mRNA-1,maker-Fvb3-2-augustus-gene-105.24-mRNA-1,maker-Fvb1-2-augustus-gene-151.37-mRNA-1,maker-Fvb7-2-snap-gene-190.62-mRNA-1,maker-Fvb3-3-augustus-gene-167.26-mRNA-1,maker-Fvb2-1-snap-gene-41.31-mRNA-1,maker-Fvb6-2-augustus-gene-89.27-mRNA-1,snap_masked-Fvb3-3-processed-gene-44.46-mRNA-1,augustus_masked-Fvb3-2-processed-ge…	1.13243e-15
Cellular component	intracellular anatomical structure	GO:0005622	3	7.48584e-09	1.3119	137	35411	161	54594	maker-Fvb6-4-augustus-gene-199.21-mRNA-1,maker-Fvb5-1-augustus-gene-25.64-mRNA-1,maker-Fvb1-2-augustus-gene-151.37-mRNA-1,maker-Fvb7-2-snap-gene-190.62-mRNA-1,maker-Fvb3-3-augustus-gene-167.26-mRNA-1,maker-Fvb2-1-snap-gene-41.31-mRNA-1,maker-Fvb6-2-augustus-gene-89.27-mRNA-1,snap_masked-Fvb3-3-processed-gene-44.46-mRNA-1,augustus_masked-Fvb3-2-processed-gene-61.4-mRNA-1,maker-Fvb1-1-augustus-gene…	6.36296e-08
Molecular function	binding	GO:0005488	2	4.45127e-06	1.25693	134	34532	170	55065	maker-Fvb7-3-snap-gene-83.54-mRNA-1,maker-Fvb5-1-augustus-gene-25.64-mRNA-1,maker-Fvb1-2-augustus-gene-151.37-mRNA-1,maker-Fvb3-3-augustus-gene-167.26-mRNA-1,maker-Fvb2-1-snap-gene-41.31-mRNA-1,snap_masked-Fvb3-3-processed-gene-44.46-mRNA-1,augustus_masked-Fvb3-2-processed-gene-61.4-mRNA-1,maker-Fvb7-1-snap-gene-240.59-mRNA-1,maker-Fvb1-1-augustus-gene-214.23-mRNA-1,maker-Fvb7-3-augustus-gene-74.…	1.04375e-05
Molecular function	ligase activity, forming carbon-sulfur bonds	GO:0016877	4	1.11022e-16	88.2764	127	466	170	55065	maker-Fvb6-4-augustus-gene-199.21-mRNA-1,maker-Fvb5-1-augustus-gene-25.64-mRNA-1,maker-Fvb3-2-augustus-gene-105.24-mRNA-1,maker-Fvb1-2-augustus-gene-151.37-mRNA-1,maker-Fvb3-3-augustus-gene-167.26-mRNA-1,maker-Fvb2-1-snap-gene-41.31-mRNA-1,maker-Fvb6-2-augustus-gene-89.27-mRNA-1,snap_masked-Fvb3-3-processed-gene-44.46-mRNA-1,augustus_masked-Fvb3-2-processed-gene-61.4-mRNA-1,maker-Fvb1-1-augustus-…	8.38835e-16
Molecular function	heterocyclic compound binding	GO:1901363	3	9.99201e-16	1.69081	126	24138	170	55065	maker-Fvb5-1-augustus-gene-25.64-mRNA-1,maker-Fvb1-2-augustus-gene-151.37-mRNA-1,maker-Fvb3-3-augustus-gene-167.26-mRNA-1,maker-Fvb2-1-snap-gene-41.31-mRNA-1,snap_masked-Fvb3-3-processed-gene-44.46-mRNA-1,augustus_masked-Fvb3-2-processed-gene-61.4-mRNA-1,maker-Fvb1-1-augustus-gene-214.23-mRNA-1,maker-Fvb7-3-augustus-gene-74.49-mRNA-1,maker-Fvb3-1-augustus-gene-6.38-mRNA-1,maker-Fvb2-2-snap-gene-1…	2.51651e-15
Molecular function	organic cyclic compound binding	GO:0097159	3	1.33227e-15	1.68844	126	24172	170	55065	maker-Fvb5-1-augustus-gene-25.64-mRNA-1,maker-Fvb1-2-augustus-gene-151.37-mRNA-1,maker-Fvb3-3-augustus-gene-167.26-mRNA-1,maker-Fvb2-1-snap-gene-41.31-mRNA-1,snap_masked-Fvb3-3-processed-gene-44.46-mRNA-1,augustus_masked-Fvb3-2-processed-gene-61.4-mRNA-1,maker-Fvb1-1-augustus-gene-214.23-mRNA-1,maker-Fvb7-3-augustus-gene-74.49-mRNA-1,maker-Fvb3-1-augustus-gene-6.38-mRNA-1,maker-Fvb2-2-snap-gene-1…	3.23551e-15
Molecular function	ion binding	GO:0043167	3	0	2.06589	124	19442	170	55065	maker-Fvb5-1-augustus-gene-25.64-mRNA-1,maker-Fvb1-2-augustus-gene-151.37-mRNA-1,maker-Fvb3-3-augustus-gene-167.26-mRNA-1,maker-Fvb2-1-snap-gene-41.31-mRNA-1,snap_masked-Fvb3-3-processed-gene-44.46-mRNA-1,augustus_masked-Fvb3-2-processed-gene-61.4-mRNA-1,maker-Fvb1-1-augustus-gene-214.23-mRNA-1,maker-Fvb7-3-augustus-gene-74.49-mRNA-1,maker-Fvb2-2-snap-gene-146.46-mRNA-1,maker-Fvb7-4-snap-gene-110…	0
Molecular function	anion binding	GO:0043168	4	1.11022e-16	3.73177	124	10763	170	55065	maker-Fvb5-1-augustus-gene-25.64-mRNA-1,maker-Fvb1-2-augustus-gene-151.37-mRNA-1,maker-Fvb3-3-augustus-gene-167.26-mRNA-1,maker-Fvb2-1-snap-gene-41.31-mRNA-1,snap_masked-Fvb3-3-processed-gene-44.46-mRNA-1,augustus_masked-Fvb3-2-processed-gene-61.4-mRNA-1,maker-Fvb1-1-augustus-gene-214.23-mRNA-1,maker-Fvb7-3-augustus-gene-74.49-mRNA-1,maker-Fvb2-2-snap-gene-146.46-mRNA-1,maker-Fvb7-4-snap-gene-110…	8.38835e-16
Molecular function	small molecule binding	GO:0036094	3	2.22045e-16	3.56516	124	11266	170	55065	maker-Fvb5-1-augustus-gene-25.64-mRNA-1,maker-Fvb1-2-augustus-gene-151.37-mRNA-1,maker-Fvb3-3-augustus-gene-167.26-mRNA-1,maker-Fvb2-1-snap-gene-41.31-mRNA-1,snap_masked-Fvb3-3-processed-gene-44.46-mRNA-1,augustus_masked-Fvb3-2-processed-gene-61.4-mRNA-1,maker-Fvb1-1-augustus-gene-214.23-mRNA-1,maker-Fvb7-3-augustus-gene-74.49-mRNA-1,maker-Fvb2-2-snap-gene-146.46-mRNA-1,maker-Fvb7-4-snap-gene-110…	1.0066e-15
Cellular component	intracellular membrane-bounded organelle	GO:0043231	5	4.32397e-10	1.44335	124	29132	161	54594	maker-Fvb6-4-augustus-gene-199.21-mRNA-1,maker-Fvb5-1-augustus-gene-25.64-mRNA-1,maker-Fvb1-2-augustus-gene-151.37-mRNA-1,maker-Fvb7-2-snap-gene-190.62-mRNA-1,maker-Fvb3-3-augustus-gene-167.26-mRNA-1,maker-Fvb2-1-snap-gene-41.31-mRNA-1,maker-Fvb6-2-augustus-gene-89.27-mRNA-1,snap_masked-Fvb3-3-processed-gene-44.46-mRNA-1,augustus_masked-Fvb3-2-processed-gene-61.4-mRNA-1,maker-Fvb1-1-augustus-gene…	5.51306e-09
Cellular component	membrane-bounded organelle	GO:0043227	4	5.48835e-10	1.4392	124	29216	161	54594	maker-Fvb6-4-augustus-gene-199.21-mRNA-1,maker-Fvb5-1-augustus-gene-25.64-mRNA-1,maker-Fvb1-2-augustus-gene-151.37-mRNA-1,maker-Fvb7-2-snap-gene-190.62-mRNA-1,maker-Fvb3-3-augustus-gene-167.26-mRNA-1,maker-Fvb2-1-snap-gene-41.31-mRNA-1,maker-Fvb6-2-augustus-gene-89.27-mRNA-1,snap_masked-Fvb3-3-processed-gene-44.46-mRNA-1,augustus_masked-Fvb3-2-processed-gene-61.4-mRNA-1,maker-Fvb1-1-augustus-gene…	5.59812e-09
Cellular component	intracellular organelle	GO:0043229	4	1.42706e-07	1.34183	124	31336	161	54594	maker-Fvb6-4-augustus-gene-199.21-mRNA-1,maker-Fvb5-1-augustus-gene-25.64-mRNA-1,maker-Fvb1-2-augustus-gene-151.37-mRNA-1,maker-Fvb7-2-snap-gene-190.62-mRNA-1,maker-Fvb3-3-augustus-gene-167.26-mRNA-1,maker-Fvb2-1-snap-gene-41.31-mRNA-1,maker-Fvb6-2-augustus-gene-89.27-mRNA-1,snap_masked-Fvb3-3-processed-gene-44.46-mRNA-1,augustus_masked-Fvb3-2-processed-gene-61.4-mRNA-1,maker-Fvb1-1-augustus-gene…	5.19856e-07
Cellular component	organelle	GO:0043226	3	1.64149e-07	1.33935	124	31394	161	54594	maker-Fvb6-4-augustus-gene-199.21-mRNA-1,maker-Fvb5-1-augustus-gene-25.64-mRNA-1,maker-Fvb1-2-augustus-gene-151.37-mRNA-1,maker-Fvb7-2-snap-gene-190.62-mRNA-1,maker-Fvb3-3-augustus-gene-167.26-mRNA-1,maker-Fvb2-1-snap-gene-41.31-mRNA-1,maker-Fvb6-2-augustus-gene-89.27-mRNA-1,snap_masked-Fvb3-3-processed-gene-44.46-mRNA-1,augustus_masked-Fvb3-2-processed-gene-61.4-mRNA-1,maker-Fvb1-1-augustus-gene…	5.58107e-07
Molecular function	ATP binding	GO:0005524	9	0	4.9751	122	7943	170	55065	maker-Fvb5-1-augustus-gene-25.64-mRNA-1,maker-Fvb1-2-augustus-gene-151.37-mRNA-1,maker-Fvb3-3-augustus-gene-167.26-mRNA-1,maker-Fvb2-1-snap-gene-41.31-mRNA-1,snap_masked-Fvb3-3-processed-gene-44.46-mRNA-1,augustus_masked-Fvb3-2-processed-gene-61.4-mRNA-1,maker-Fvb1-1-augustus-gene-214.23-mRNA-1,maker-Fvb7-3-augustus-gene-74.49-mRNA-1,maker-Fvb2-2-snap-gene-146.46-mRNA-1,maker-Fvb7-4-snap-gene-110…	0
Molecular function	ribonucleotide binding	GO:0032553	6	0	4.17112	122	9474	170	55065	maker-Fvb5-1-augustus-gene-25.64-mRNA-1,maker-Fvb1-2-augustus-gene-151.37-mRNA-1,maker-Fvb3-3-augustus-gene-167.26-mRNA-1,maker-Fvb2-1-snap-gene-41.31-mRNA-1,snap_masked-Fvb3-3-processed-gene-44.46-mRNA-1,augustus_masked-Fvb3-2-processed-gene-61.4-mRNA-1,maker-Fvb1-1-augustus-gene-214.23-mRNA-1,maker-Fvb7-3-augustus-gene-74.49-mRNA-1,maker-Fvb2-2-snap-gene-146.46-mRNA-1,maker-Fvb7-4-snap-gene-110…	0
Molecular function	purine ribonucleotide binding	GO:0032555	7	0	4.22102	122	9362	170	55065	maker-Fvb5-1-augustus-gene-25.64-mRNA-1,maker-Fvb1-2-augustus-gene-151.37-mRNA-1,maker-Fvb3-3-augustus-gene-167.26-mRNA-1,maker-Fvb2-1-snap-gene-41.31-mRNA-1,snap_masked-Fvb3-3-processed-gene-44.46-mRNA-1,augustus_masked-Fvb3-2-processed-gene-61.4-mRNA-1,maker-Fvb1-1-augustus-gene-214.23-mRNA-1,maker-Fvb7-3-augustus-gene-74.49-mRNA-1,maker-Fvb2-2-snap-gene-146.46-mRNA-1,maker-Fvb7-4-snap-gene-110…	0
Molecular function	purine nucleotide binding	GO:0017076	6	0	4.19548	122	9419	170	55065	maker-Fvb5-1-augustus-gene-25.64-mRNA-1,maker-Fvb1-2-augustus-gene-151.37-mRNA-1,maker-Fvb3-3-augustus-gene-167.26-mRNA-1,maker-Fvb2-1-snap-gene-41.31-mRNA-1,snap_masked-Fvb3-3-processed-gene-44.46-mRNA-1,augustus_masked-Fvb3-2-processed-gene-61.4-mRNA-1,maker-Fvb1-1-augustus-gene-214.23-mRNA-1,maker-Fvb7-3-augustus-gene-74.49-mRNA-1,maker-Fvb2-2-snap-gene-146.46-mRNA-1,maker-Fvb7-4-snap-gene-110…	0
Molecular function	purine ribonucleoside triphosphate binding	GO:0035639	5	0	4.4622	122	8856	170	55065	maker-Fvb5-1-augustus-gene-25.64-mRNA-1,maker-Fvb1-2-augustus-gene-151.37-mRNA-1,maker-Fvb3-3-augustus-gene-167.26-mRNA-1,maker-Fvb2-1-snap-gene-41.31-mRNA-1,snap_masked-Fvb3-3-processed-gene-44.46-mRNA-1,augustus_masked-Fvb3-2-processed-gene-61.4-mRNA-1,maker-Fvb1-1-augustus-gene-214.23-mRNA-1,maker-Fvb7-3-augustus-gene-74.49-mRNA-1,maker-Fvb2-2-snap-gene-146.46-mRNA-1,maker-Fvb7-4-snap-gene-110…	0
Molecular function	carbohydrate derivative binding	GO:0097367	3	2.22045e-16	4.10782	122	9620	170	55065	maker-Fvb5-1-augustus-gene-25.64-mRNA-1,maker-Fvb1-2-augustus-gene-151.37-mRNA-1,maker-Fvb3-3-augustus-gene-167.26-mRNA-1,maker-Fvb2-1-snap-gene-41.31-mRNA-1,snap_masked-Fvb3-3-processed-gene-44.46-mRNA-1,augustus_masked-Fvb3-2-processed-gene-61.4-mRNA-1,maker-Fvb1-1-augustus-gene-214.23-mRNA-1,maker-Fvb7-3-augustus-gene-74.49-mRNA-1,maker-Fvb2-2-snap-gene-146.46-mRNA-1,maker-Fvb7-4-snap-gene-110…	1.0066e-15
Molecular function	adenyl nucleotide binding	GO:0030554	7	2.22045e-16	4.64362	122	8510	170	55065	maker-Fvb5-1-augustus-gene-25.64-mRNA-1,maker-Fvb1-2-augustus-gene-151.37-mRNA-1,maker-Fvb3-3-augustus-gene-167.26-mRNA-1,maker-Fvb2-1-snap-gene-41.31-mRNA-1,snap_masked-Fvb3-3-processed-gene-44.46-mRNA-1,augustus_masked-Fvb3-2-processed-gene-61.4-mRNA-1,maker-Fvb1-1-augustus-gene-214.23-mRNA-1,maker-Fvb7-3-augustus-gene-74.49-mRNA-1,maker-Fvb2-2-snap-gene-146.46-mRNA-1,maker-Fvb7-4-snap-gene-110…	1.0066e-15
Molecular function	adenyl ribonucleotide binding	GO:0032559	8	4.44089e-16	4.6639	122	8473	170	55065	maker-Fvb5-1-augustus-gene-25.64-mRNA-1,maker-Fvb1-2-augustus-gene-151.37-mRNA-1,maker-Fvb3-3-augustus-gene-167.26-mRNA-1,maker-Fvb2-1-snap-gene-41.31-mRNA-1,snap_masked-Fvb3-3-processed-gene-44.46-mRNA-1,augustus_masked-Fvb3-2-processed-gene-61.4-mRNA-1,maker-Fvb1-1-augustus-gene-214.23-mRNA-1,maker-Fvb7-3-augustus-gene-74.49-mRNA-1,maker-Fvb2-2-snap-gene-146.46-mRNA-1,maker-Fvb7-4-snap-gene-110…	1.25825e-15
Molecular function	nucleotide binding	GO:0000166	5	5.55112e-16	3.77361	122	10472	170	55065	maker-Fvb5-1-augustus-gene-25.64-mRNA-1,maker-Fvb1-2-augustus-gene-151.37-mRNA-1,maker-Fvb3-3-augustus-gene-167.26-mRNA-1,maker-Fvb2-1-snap-gene-41.31-mRNA-1,snap_masked-Fvb3-3-processed-gene-44.46-mRNA-1,augustus_masked-Fvb3-2-processed-gene-61.4-mRNA-1,maker-Fvb1-1-augustus-gene-214.23-mRNA-1,maker-Fvb7-3-augustus-gene-74.49-mRNA-1,maker-Fvb2-2-snap-gene-146.46-mRNA-1,maker-Fvb7-4-snap-gene-110…	1.5099e-15
Molecular function	nucleoside phosphate binding	GO:1901265	4	5.55112e-16	3.77361	122	10472	170	55065	maker-Fvb5-1-augustus-gene-25.64-mRNA-1,maker-Fvb1-2-augustus-gene-151.37-mRNA-1,maker-Fvb3-3-augustus-gene-167.26-mRNA-1,maker-Fvb2-1-snap-gene-41.31-mRNA-1,snap_masked-Fvb3-3-processed-gene-44.46-mRNA-1,augustus_masked-Fvb3-2-processed-gene-61.4-mRNA-1,maker-Fvb1-1-augustus-gene-214.23-mRNA-1,maker-Fvb7-3-augustus-gene-74.49-mRNA-1,maker-Fvb2-2-snap-gene-146.46-mRNA-1,maker-Fvb7-4-snap-gene-110…	1.5099e-15
Molecular function	acyltransferase activity	GO:0016746	4	0	14.7732	121	2653	170	55065	maker-Fvb6-4-augustus-gene-199.21-mRNA-1,maker-Fvb5-1-augustus-gene-25.64-mRNA-1,maker-Fvb3-2-augustus-gene-105.24-mRNA-1,maker-Fvb1-2-augustus-gene-151.37-mRNA-1,maker-Fvb3-3-augustus-gene-167.26-mRNA-1,maker-Fvb2-1-snap-gene-41.31-mRNA-1,maker-Fvb6-2-augustus-gene-89.27-mRNA-1,snap_masked-Fvb3-3-processed-gene-44.46-mRNA-1,augustus_masked-Fvb3-2-processed-gene-61.4-mRNA-1,maker-Fvb1-1-augustus-…	0
Molecular function	ubiquitin-like protein transferase activity	GO:0019787	4	2.22045e-16	33.7051	118	1134	170	55065	maker-Fvb6-4-augustus-gene-199.21-mRNA-1,maker-Fvb5-1-augustus-gene-25.64-mRNA-1,maker-Fvb3-2-augustus-gene-105.24-mRNA-1,maker-Fvb1-2-augustus-gene-151.37-mRNA-1,maker-Fvb7-2-snap-gene-190.62-mRNA-1,maker-Fvb3-3-augustus-gene-167.26-mRNA-1,maker-Fvb2-1-snap-gene-41.31-mRNA-1,maker-Fvb6-2-augustus-gene-89.27-mRNA-1,snap_masked-Fvb3-3-processed-gene-44.46-mRNA-1,augustus_masked-Fvb3-2-processed-ge…	1.0066e-15
Cellular component	nucleus	GO:0005634	6	0	2.69195	117	14738	161	54594	maker-Fvb6-4-augustus-gene-199.21-mRNA-1,maker-Fvb5-1-augustus-gene-25.64-mRNA-1,maker-Fvb1-2-augustus-gene-151.37-mRNA-1,maker-Fvb7-2-snap-gene-190.62-mRNA-1,maker-Fvb3-3-augustus-gene-167.26-mRNA-1,maker-Fvb2-1-snap-gene-41.31-mRNA-1,maker-Fvb6-2-augustus-gene-89.27-mRNA-1,snap_masked-Fvb3-3-processed-gene-44.46-mRNA-1,augustus_masked-Fvb3-2-processed-gene-61.4-mRNA-1,maker-Fvb1-1-augustus-gene…	0
Molecular function	ubiquitin activating enzyme activity	GO:0004839	6	1.11022e-16	121.069	114	305	170	55065	maker-Fvb6-4-augustus-gene-199.21-mRNA-1,maker-Fvb5-1-augustus-gene-25.64-mRNA-1,maker-Fvb3-2-augustus-gene-105.24-mRNA-1,maker-Fvb1-2-augustus-gene-151.37-mRNA-1,maker-Fvb3-3-augustus-gene-167.26-mRNA-1,maker-Fvb2-1-snap-gene-41.31-mRNA-1,maker-Fvb6-2-augustus-gene-89.27-mRNA-1,snap_masked-Fvb3-3-processed-gene-44.46-mRNA-1,augustus_masked-Fvb3-2-processed-gene-61.4-mRNA-1,maker-Fvb1-1-augustus-…	8.38835e-16
Molecular function	ubiquitin-like modifier activating enzyme activity	GO:0008641	5	2.22045e-16	106.415	114	347	170	55065	maker-Fvb6-4-augustus-gene-199.21-mRNA-1,maker-Fvb5-1-augustus-gene-25.64-mRNA-1,maker-Fvb3-2-augustus-gene-105.24-mRNA-1,maker-Fvb1-2-augustus-gene-151.37-mRNA-1,maker-Fvb3-3-augustus-gene-167.26-mRNA-1,maker-Fvb2-1-snap-gene-41.31-mRNA-1,maker-Fvb6-2-augustus-gene-89.27-mRNA-1,snap_masked-Fvb3-3-processed-gene-44.46-mRNA-1,augustus_masked-Fvb3-2-processed-gene-61.4-mRNA-1,maker-Fvb1-1-augustus-…	1.0066e-15
Biological process	protein polyubiquitination	GO:0000209	11	0	237.249	112	152	161	51839	maker-Fvb5-1-augustus-gene-25.64-mRNA-1,maker-Fvb1-2-augustus-gene-151.37-mRNA-1,maker-Fvb7-2-snap-gene-190.62-mRNA-1,maker-Fvb3-3-augustus-gene-167.26-mRNA-1,snap_masked-Fvb3-3-processed-gene-44.46-mRNA-1,augustus_masked-Fvb3-2-processed-gene-61.4-mRNA-1,maker-Fvb1-1-augustus-gene-214.23-mRNA-1,maker-Fvb7-3-augustus-gene-74.49-mRNA-1,snap_masked-Fvb3-3-processed-gene-290.33-mRNA-1,maker-Fvb7-4-s…	0
Molecular function	ubiquitin-like protein conjugating enzyme activity	GO:0061650	5	0	315.236	109	112	170	55065	maker-Fvb6-4-augustus-gene-199.21-mRNA-1,maker-Fvb5-1-augustus-gene-25.64-mRNA-1,maker-Fvb3-2-augustus-gene-105.24-mRNA-1,maker-Fvb1-2-augustus-gene-151.37-mRNA-1,maker-Fvb7-2-snap-gene-190.62-mRNA-1,maker-Fvb3-3-augustus-gene-167.26-mRNA-1,maker-Fvb6-2-augustus-gene-89.27-mRNA-1,snap_masked-Fvb3-3-processed-gene-44.46-mRNA-1,augustus_masked-Fvb3-2-processed-gene-61.4-mRNA-1,maker-Fvb1-1-augustus…	0
Biological process	organic substance catabolic process	GO:1901575	4	0	8.4163	109	4170	161	51839	maker-Fvb5-1-augustus-gene-25.64-mRNA-1,maker-Fvb1-2-augustus-gene-151.37-mRNA-1,maker-Fvb7-2-snap-gene-190.62-mRNA-1,maker-Fvb3-3-augustus-gene-167.26-mRNA-1,snap_masked-Fvb3-3-processed-gene-44.46-mRNA-1,augustus_masked-Fvb3-2-processed-gene-61.4-mRNA-1,maker-Fvb1-1-augustus-gene-214.23-mRNA-1,maker-Fvb7-3-augustus-gene-74.49-mRNA-1,maker-Fvb7-4-snap-gene-110.71-mRNA-1,maker-Fvb6-4-augustus-gen…	0
Biological process	cellular catabolic process	GO:0044248	4	3.33067e-16	9.26259	109	3789	161	51839	maker-Fvb5-1-augustus-gene-25.64-mRNA-1,maker-Fvb1-2-augustus-gene-151.37-mRNA-1,maker-Fvb7-2-snap-gene-190.62-mRNA-1,maker-Fvb3-3-augustus-gene-167.26-mRNA-1,snap_masked-Fvb3-3-processed-gene-44.46-mRNA-1,augustus_masked-Fvb3-2-processed-gene-61.4-mRNA-1,maker-Fvb1-1-augustus-gene-214.23-mRNA-1,maker-Fvb7-3-augustus-gene-74.49-mRNA-1,maker-Fvb7-4-snap-gene-110.71-mRNA-1,maker-Fvb6-4-augustus-gen…	5.2277e-15
Biological process	catabolic process	GO:0009056	3	4.44089e-16	7.44505	109	4714	161	51839	maker-Fvb5-1-augustus-gene-25.64-mRNA-1,maker-Fvb1-2-augustus-gene-151.37-mRNA-1,maker-Fvb7-2-snap-gene-190.62-mRNA-1,maker-Fvb3-3-augustus-gene-167.26-mRNA-1,snap_masked-Fvb3-3-processed-gene-44.46-mRNA-1,augustus_masked-Fvb3-2-processed-gene-61.4-mRNA-1,maker-Fvb1-1-augustus-gene-214.23-mRNA-1,maker-Fvb7-3-augustus-gene-74.49-mRNA-1,maker-Fvb7-4-snap-gene-110.71-mRNA-1,maker-Fvb6-4-augustus-gen…	5.72558e-15
Molecular function	ubiquitin-protein transferase activity	GO:0004842	5	1.11022e-16	31.8602	108	1098	170	55065	maker-Fvb6-4-augustus-gene-199.21-mRNA-1,maker-Fvb5-1-augustus-gene-25.64-mRNA-1,maker-Fvb3-2-augustus-gene-105.24-mRNA-1,maker-Fvb1-2-augustus-gene-151.37-mRNA-1,maker-Fvb7-2-snap-gene-190.62-mRNA-1,maker-Fvb3-3-augustus-gene-167.26-mRNA-1,maker-Fvb6-2-augustus-gene-89.27-mRNA-1,snap_masked-Fvb3-3-processed-gene-44.46-mRNA-1,augustus_masked-Fvb3-2-processed-gene-61.4-mRNA-1,maker-Fvb1-1-augustus…	8.38835e-16
Molecular function	ubiquitin conjugating enzyme activity	GO:0061631	6	3.33067e-16	323.912	108	108	170	55065	maker-Fvb6-4-augustus-gene-199.21-mRNA-1,maker-Fvb5-1-augustus-gene-25.64-mRNA-1,maker-Fvb3-2-augustus-gene-105.24-mRNA-1,maker-Fvb1-2-augustus-gene-151.37-mRNA-1,maker-Fvb7-2-snap-gene-190.62-mRNA-1,maker-Fvb3-3-augustus-gene-167.26-mRNA-1,maker-Fvb6-2-augustus-gene-89.27-mRNA-1,snap_masked-Fvb3-3-processed-gene-44.46-mRNA-1,augustus_masked-Fvb3-2-processed-gene-61.4-mRNA-1,maker-Fvb1-1-augustus…	1.13243e-15
Biological process	macromolecule catabolic process	GO:0009057	5	0	12.5554	107	2744	161	51839	maker-Fvb5-1-augustus-gene-25.64-mRNA-1,maker-Fvb1-2-augustus-gene-151.37-mRNA-1,maker-Fvb7-2-snap-gene-190.62-mRNA-1,maker-Fvb3-3-augustus-gene-167.26-mRNA-1,snap_masked-Fvb3-3-processed-gene-44.46-mRNA-1,augustus_masked-Fvb3-2-processed-gene-61.4-mRNA-1,maker-Fvb1-1-augustus-gene-214.23-mRNA-1,maker-Fvb7-3-augustus-gene-74.49-mRNA-1,maker-Fvb7-4-snap-gene-110.71-mRNA-1,maker-Fvb6-4-augustus-gen…	0
Biological process	protein catabolic process	GO:0030163	6	1.11022e-16	20.6176	107	1671	161	51839	maker-Fvb5-1-augustus-gene-25.64-mRNA-1,maker-Fvb1-2-augustus-gene-151.37-mRNA-1,maker-Fvb7-2-snap-gene-190.62-mRNA-1,maker-Fvb3-3-augustus-gene-167.26-mRNA-1,snap_masked-Fvb3-3-processed-gene-44.46-mRNA-1,augustus_masked-Fvb3-2-processed-gene-61.4-mRNA-1,maker-Fvb1-1-augustus-gene-214.23-mRNA-1,maker-Fvb7-3-augustus-gene-74.49-mRNA-1,maker-Fvb7-4-snap-gene-110.71-mRNA-1,maker-Fvb6-4-augustus-gen…	3.33992e-15
Biological process	cellular protein catabolic process	GO:0044257	7	2.22045e-16	21.2798	107	1619	161	51839	maker-Fvb5-1-augustus-gene-25.64-mRNA-1,maker-Fvb1-2-augustus-gene-151.37-mRNA-1,maker-Fvb7-2-snap-gene-190.62-mRNA-1,maker-Fvb3-3-augustus-gene-167.26-mRNA-1,snap_masked-Fvb3-3-processed-gene-44.46-mRNA-1,augustus_masked-Fvb3-2-processed-gene-61.4-mRNA-1,maker-Fvb1-1-augustus-gene-214.23-mRNA-1,maker-Fvb7-3-augustus-gene-74.49-mRNA-1,maker-Fvb7-4-snap-gene-110.71-mRNA-1,maker-Fvb6-4-augustus-gen…	5.00988e-15
Biological process	cellular macromolecule catabolic process	GO:0044265	6	2.22045e-16	15.6458	107	2202	161	51839	maker-Fvb5-1-augustus-gene-25.64-mRNA-1,maker-Fvb1-2-augustus-gene-151.37-mRNA-1,maker-Fvb7-2-snap-gene-190.62-mRNA-1,maker-Fvb3-3-augustus-gene-167.26-mRNA-1,snap_masked-Fvb3-3-processed-gene-44.46-mRNA-1,augustus_masked-Fvb3-2-processed-gene-61.4-mRNA-1,maker-Fvb1-1-augustus-gene-214.23-mRNA-1,maker-Fvb7-3-augustus-gene-74.49-mRNA-1,maker-Fvb7-4-snap-gene-110.71-mRNA-1,maker-Fvb6-4-augustus-gen…	5.00988e-15
Biological process	organonitrogen compound catabolic process	GO:1901565	5	2.22045e-16	15.5962	107	2209	161	51839	maker-Fvb5-1-augustus-gene-25.64-mRNA-1,maker-Fvb1-2-augustus-gene-151.37-mRNA-1,maker-Fvb7-2-snap-gene-190.62-mRNA-1,maker-Fvb3-3-augustus-gene-167.26-mRNA-1,snap_masked-Fvb3-3-processed-gene-44.46-mRNA-1,augustus_masked-Fvb3-2-processed-gene-61.4-mRNA-1,maker-Fvb1-1-augustus-gene-214.23-mRNA-1,maker-Fvb7-3-augustus-gene-74.49-mRNA-1,maker-Fvb7-4-snap-gene-110.71-mRNA-1,maker-Fvb6-4-augustus-gen…	5.00988e-15
Biological process	modification-dependent protein catabolic process	GO:0019941	8	0	25.5382	102	1286	161	51839	maker-Fvb5-1-augustus-gene-25.64-mRNA-1,maker-Fvb1-2-augustus-gene-151.37-mRNA-1,maker-Fvb7-2-snap-gene-190.62-mRNA-1,maker-Fvb3-3-augustus-gene-167.26-mRNA-1,snap_masked-Fvb3-3-processed-gene-44.46-mRNA-1,augustus_masked-Fvb3-2-processed-gene-61.4-mRNA-1,maker-Fvb1-1-augustus-gene-214.23-mRNA-1,maker-Fvb7-3-augustus-gene-74.49-mRNA-1,maker-Fvb7-4-snap-gene-110.71-mRNA-1,maker-Fvb6-4-augustus-gen…	0
Biological process	modification-dependent macromolecule catabolic process	GO:0043632	7	1.11022e-16	24.0425	102	1366	161	51839	maker-Fvb5-1-augustus-gene-25.64-mRNA-1,maker-Fvb1-2-augustus-gene-151.37-mRNA-1,maker-Fvb7-2-snap-gene-190.62-mRNA-1,maker-Fvb3-3-augustus-gene-167.26-mRNA-1,snap_masked-Fvb3-3-processed-gene-44.46-mRNA-1,augustus_masked-Fvb3-2-processed-gene-61.4-mRNA-1,maker-Fvb1-1-augustus-gene-214.23-mRNA-1,maker-Fvb7-3-augustus-gene-74.49-mRNA-1,maker-Fvb7-4-snap-gene-110.71-mRNA-1,maker-Fvb6-4-augustus-gen…	3.33992e-15
Biological process	proteolysis involved in cellular protein catabolic process	GO:0051603	7	1.11022e-16	22.51	102	1459	161	51839	maker-Fvb5-1-augustus-gene-25.64-mRNA-1,maker-Fvb1-2-augustus-gene-151.37-mRNA-1,maker-Fvb7-2-snap-gene-190.62-mRNA-1,maker-Fvb3-3-augustus-gene-167.26-mRNA-1,snap_masked-Fvb3-3-processed-gene-44.46-mRNA-1,augustus_masked-Fvb3-2-processed-gene-61.4-mRNA-1,maker-Fvb1-1-augustus-gene-214.23-mRNA-1,maker-Fvb7-3-augustus-gene-74.49-mRNA-1,maker-Fvb7-4-snap-gene-110.71-mRNA-1,maker-Fvb6-4-augustus-gen…	3.33992e-15
Biological process	proteolysis	GO:0006508	6	4.44089e-16	7.92139	102	4146	161	51839	maker-Fvb5-1-augustus-gene-25.64-mRNA-1,maker-Fvb1-2-augustus-gene-151.37-mRNA-1,maker-Fvb7-2-snap-gene-190.62-mRNA-1,maker-Fvb3-3-augustus-gene-167.26-mRNA-1,snap_masked-Fvb3-3-processed-gene-44.46-mRNA-1,augustus_masked-Fvb3-2-processed-gene-61.4-mRNA-1,maker-Fvb1-1-augustus-gene-214.23-mRNA-1,maker-Fvb7-3-augustus-gene-74.49-mRNA-1,maker-Fvb7-4-snap-gene-110.71-mRNA-1,maker-Fvb6-4-augustus-gen…	5.72558e-15
Biological process	ubiquitin-dependent protein catabolic process	GO:0006511	9	6.66134e-16	25.7787	102	1274	161	51839	maker-Fvb5-1-augustus-gene-25.64-mRNA-1,maker-Fvb1-2-augustus-gene-151.37-mRNA-1,maker-Fvb7-2-snap-gene-190.62-mRNA-1,maker-Fvb3-3-augustus-gene-167.26-mRNA-1,snap_masked-Fvb3-3-processed-gene-44.46-mRNA-1,augustus_masked-Fvb3-2-processed-gene-61.4-mRNA-1,maker-Fvb1-1-augustus-gene-214.23-mRNA-1,maker-Fvb7-3-augustus-gene-74.49-mRNA-1,maker-Fvb7-4-snap-gene-110.71-mRNA-1,maker-Fvb6-4-augustus-gen…	6.32827e-15
Biological process	response to stimulus	GO:0050896	2	0.016027	1.30523	54	13321	161	51839	maker-Fvb7-3-snap-gene-83.54-mRNA-1,maker-Fvb6-4-augustus-gene-199.21-mRNA-1,maker-Fvb6-2-augustus-gene-89.27-mRNA-1,maker-Fvb7-1-snap-gene-240.59-mRNA-1,snap_masked-Fvb3-3-processed-gene-290.33-mRNA-1,maker-Fvb6-4-augustus-gene-206.31-mRNA-1,maker-Fvb3-3-augustus-gene-145.23-mRNA-1,maker-Fvb4-3-snap-gene-30.61-mRNA-1,maker-Fvb4-4-snap-gene-138.30-mRNA-1,snap_masked-Fvb3-4-processed-gene-8.24-mRN…	0.0383162
Biological process	response to stress	GO:0006950	3	1.63039e-08	2.2394	50	7189	161	51839	maker-Fvb7-3-snap-gene-83.54-mRNA-1,maker-Fvb6-4-augustus-gene-199.21-mRNA-1,maker-Fvb6-2-augustus-gene-89.27-mRNA-1,maker-Fvb7-1-snap-gene-240.59-mRNA-1,maker-Fvb6-4-augustus-gene-206.31-mRNA-1,maker-Fvb3-3-augustus-gene-145.23-mRNA-1,maker-Fvb4-3-snap-gene-30.61-mRNA-1,maker-Fvb4-4-snap-gene-138.30-mRNA-1,maker-Fvb4-2-augustus-gene-17.53-mRNA-1,maker-Fvb3-1-augustus-gene-269.42-mRNA-1,maker-Fvb…	1.05102e-07
Biological process	cellular response to stimulus	GO:0051716	3	7.56963e-07	2.00395	49	7873	161	51839	maker-Fvb6-4-augustus-gene-199.21-mRNA-1,maker-Fvb6-2-augustus-gene-89.27-mRNA-1,maker-Fvb6-4-augustus-gene-206.31-mRNA-1,maker-Fvb3-3-augustus-gene-145.23-mRNA-1,maker-Fvb4-3-snap-gene-30.61-mRNA-1,maker-Fvb4-4-snap-gene-138.30-mRNA-1,maker-Fvb4-2-augustus-gene-17.53-mRNA-1,maker-Fvb3-1-augustus-gene-269.42-mRNA-1,maker-Fvb6-4-augustus-gene-268.32-mRNA-1,maker-Fvb4-2-augustus-gene-128.33-mRNA-1,…	3.69275e-06
Biological process	cellular response to stress	GO:0033554	4	5.55112e-16	6.11192	47	2476	161	51839	maker-Fvb6-4-augustus-gene-199.21-mRNA-1,maker-Fvb6-2-augustus-gene-89.27-mRNA-1,maker-Fvb6-4-augustus-gene-206.31-mRNA-1,maker-Fvb3-3-augustus-gene-145.23-mRNA-1,maker-Fvb4-3-snap-gene-30.61-mRNA-1,maker-Fvb4-4-snap-gene-138.30-mRNA-1,maker-Fvb4-2-augustus-gene-17.53-mRNA-1,maker-Fvb3-1-augustus-gene-269.42-mRNA-1,maker-Fvb6-4-augustus-gene-268.32-mRNA-1,maker-Fvb4-2-augustus-gene-128.33-mRNA-1,…	5.56653e-15
Biological process	cellular response to DNA damage stimulus	GO:0006974	5	1.11022e-16	11.0362	40	1167	161	51839	maker-Fvb6-4-augustus-gene-199.21-mRNA-1,maker-Fvb6-2-augustus-gene-89.27-mRNA-1,maker-Fvb6-4-augustus-gene-206.31-mRNA-1,maker-Fvb3-3-augustus-gene-145.23-mRNA-1,maker-Fvb4-3-snap-gene-30.61-mRNA-1,maker-Fvb4-4-snap-gene-138.30-mRNA-1,maker-Fvb4-2-augustus-gene-17.53-mRNA-1,maker-Fvb4-2-augustus-gene-128.33-mRNA-1,maker-Fvb1-4-snap-gene-6.46-mRNA-1,maker-Fvb6-1-augustus-gene-175.38-mRNA-1,maker-…	3.33992e-15
Biological process	DNA repair	GO:0006281	8	2.22045e-16	11.8789	38	1030	161	51839	maker-Fvb6-4-augustus-gene-199.21-mRNA-1,maker-Fvb6-2-augustus-gene-89.27-mRNA-1,maker-Fvb6-4-augustus-gene-206.31-mRNA-1,maker-Fvb3-3-augustus-gene-145.23-mRNA-1,maker-Fvb4-3-snap-gene-30.61-mRNA-1,maker-Fvb4-4-snap-gene-138.30-mRNA-1,maker-Fvb4-2-augustus-gene-17.53-mRNA-1,maker-Fvb4-2-augustus-gene-128.33-mRNA-1,maker-Fvb6-1-augustus-gene-175.38-mRNA-1,maker-Fvb3-1-augustus-gene-160.31-mRNA-1,…	5.00988e-15
Biological process	DNA metabolic process	GO:0006259	7	3.33067e-16	7.21846	38	1695	161	51839	maker-Fvb6-4-augustus-gene-199.21-mRNA-1,maker-Fvb6-2-augustus-gene-89.27-mRNA-1,maker-Fvb6-4-augustus-gene-206.31-mRNA-1,maker-Fvb3-3-augustus-gene-145.23-mRNA-1,maker-Fvb4-3-snap-gene-30.61-mRNA-1,maker-Fvb4-4-snap-gene-138.30-mRNA-1,maker-Fvb4-2-augustus-gene-17.53-mRNA-1,maker-Fvb4-2-augustus-gene-128.33-mRNA-1,maker-Fvb6-1-augustus-gene-175.38-mRNA-1,maker-Fvb3-1-augustus-gene-160.31-mRNA-1,…	5.2277e-15
Biological process	proteasomal protein catabolic process	GO:0010498	8	4.44089e-16	12.3099	32	837	161	51839	maker-Fvb1-2-augustus-gene-151.37-mRNA-1,maker-Fvb3-3-augustus-gene-167.26-mRNA-1,maker-Fvb1-1-augustus-gene-214.23-mRNA-1,maker-Fvb3-1-augustus-gene-119.20-mRNA-1,maker-Fvb4-3-snap-gene-30.61-mRNA-1,maker-Fvb4-4-snap-gene-138.30-mRNA-1,maker-Fvb6-4-augustus-gene-268.32-mRNA-1,maker-Fvb4-2-augustus-gene-128.33-mRNA-1,maker-Fvb5-4-augustus-gene-45.59-mRNA-1,maker-Fvb7-3-snap-gene-40.114-mRNA-1,mak…	5.72558e-15
Biological process	proteasome-mediated ubiquitin-dependent protein catabolic process	GO:0043161	10	0	14.4767	29	645	161	51839	maker-Fvb1-2-augustus-gene-151.37-mRNA-1,maker-Fvb3-3-augustus-gene-167.26-mRNA-1,maker-Fvb1-1-augustus-gene-214.23-mRNA-1,maker-Fvb3-1-augustus-gene-119.20-mRNA-1,maker-Fvb4-3-snap-gene-30.61-mRNA-1,maker-Fvb6-4-augustus-gene-268.32-mRNA-1,maker-Fvb5-4-augustus-gene-45.59-mRNA-1,maker-Fvb7-3-snap-gene-40.114-mRNA-1,maker-Fvb5-1-augustus-gene-50.60-mRNA-1,snap_masked-Fvb2-2-processed-gene-145.11-…	0
Biological process	postreplication repair	GO:0006301	9	4.44089e-16	164.028	27	53	161	51839	maker-Fvb6-4-augustus-gene-199.21-mRNA-1,maker-Fvb6-2-augustus-gene-89.27-mRNA-1,maker-Fvb6-4-augustus-gene-206.31-mRNA-1,maker-Fvb3-3-augustus-gene-145.23-mRNA-1,maker-Fvb4-4-snap-gene-138.30-mRNA-1,maker-Fvb4-2-augustus-gene-17.53-mRNA-1,maker-Fvb4-2-augustus-gene-128.33-mRNA-1,maker-Fvb6-1-augustus-gene-175.38-mRNA-1,maker-Fvb3-1-augustus-gene-160.31-mRNA-1,maker-Fvb6-2-augustus-gene-81.36-mRN…	5.72558e-15
Biological process	protein K63-linked ubiquitination	GO:0070534	12	3.33067e-16	279.984	20	23	161	51839	maker-Fvb6-4-augustus-gene-206.31-mRNA-1,maker-Fvb3-3-augustus-gene-145.23-mRNA-1,maker-Fvb4-2-augustus-gene-17.53-mRNA-1,maker-Fvb6-1-augustus-gene-175.38-mRNA-1,maker-Fvb3-1-augustus-gene-160.31-mRNA-1,maker-Fvb6-2-augustus-gene-81.36-mRNA-1,maker-Fvb3-3-augustus-gene-89.23-mRNA-1,maker-Fvb4-3-augustus-gene-17.50-mRNA-1,maker-Fvb6-1-augustus-gene-228.33-mRNA-1,maker-Fvb3-4-snap-gene-138.33-mRNA…	5.2277e-15
Biological process	chromosome organization	GO:0051276	6	6.06783e-05	2.87341	18	2017	161	51839	maker-Fvb3-3-augustus-gene-167.26-mRNA-1,maker-Fvb3-1-augustus-gene-119.20-mRNA-1,maker-Fvb4-3-snap-gene-30.61-mRNA-1,maker-Fvb7-3-snap-gene-40.114-mRNA-1,snap_masked-Fvb2-2-processed-gene-145.11-mRNA-1,maker-Fvb3-4-snap-gene-122.44-mRNA-1,augustus_masked-Fvb4-2-processed-gene-26.18-mRNA-1,maker-Fvb7-4-augustus-gene-80.36-mRNA-1,maker-Fvb6-2-augustus-gene-258.81-mRNA-1,maker-Fvb1-3-snap-gene-109.…	0.000235536
Cellular component	transferase complex	GO:1990234	4	0.000953756	2.63593	14	1801	161	54594	maker-Fvb6-4-augustus-gene-206.31-mRNA-1,maker-Fvb3-3-augustus-gene-145.23-mRNA-1,maker-Fvb4-4-snap-gene-138.30-mRNA-1,maker-Fvb4-2-augustus-gene-128.33-mRNA-1,maker-Fvb7-3-snap-gene-40.114-mRNA-1,maker-Fvb6-1-augustus-gene-175.38-mRNA-1,maker-Fvb3-1-augustus-gene-160.31-mRNA-1,maker-Fvb6-2-augustus-gene-81.36-mRNA-1,maker-Fvb3-3-augustus-gene-89.23-mRNA-1,maker-Fvb6-3-augustus-gene-170.32-mRNA-1…	0.00231626
Cellular component	intracellular protein-containing complex	GO:0140535	3	0.00349368	2.28786	14	2075	161	54594	maker-Fvb6-4-augustus-gene-206.31-mRNA-1,maker-Fvb3-3-augustus-gene-145.23-mRNA-1,maker-Fvb4-4-snap-gene-138.30-mRNA-1,maker-Fvb4-2-augustus-gene-128.33-mRNA-1,maker-Fvb7-3-snap-gene-40.114-mRNA-1,maker-Fvb6-1-augustus-gene-175.38-mRNA-1,maker-Fvb3-1-augustus-gene-160.31-mRNA-1,maker-Fvb6-2-augustus-gene-81.36-mRNA-1,maker-Fvb3-3-augustus-gene-89.23-mRNA-1,maker-Fvb6-3-augustus-gene-170.32-mRNA-1…	0.00809899
Cellular component	ubiquitin conjugating enzyme complex	GO:0031371	5	1.11022e-16	339.093	13	13	161	54594	maker-Fvb6-4-augustus-gene-206.31-mRNA-1,maker-Fvb3-3-augustus-gene-145.23-mRNA-1,maker-Fvb4-4-snap-gene-138.30-mRNA-1,maker-Fvb4-2-augustus-gene-128.33-mRNA-1,maker-Fvb6-1-augustus-gene-175.38-mRNA-1,maker-Fvb3-1-augustus-gene-160.31-mRNA-1,maker-Fvb6-2-augustus-gene-81.36-mRNA-1,maker-Fvb3-3-augustus-gene-89.23-mRNA-1,maker-Fvb6-3-augustus-gene-170.32-mRNA-1,maker-Fvb4-1-augustus-gene-103.26-mR…	1.88738e-15
Biological process	histone modification	GO:0016570	8	6.01913e-06	5.51681	11	642	161	51839	maker-Fvb4-3-snap-gene-30.61-mRNA-1,augustus_masked-Fvb4-2-processed-gene-26.18-mRNA-1,maker-Fvb6-2-augustus-gene-258.81-mRNA-1,maker-Fvb1-3-snap-gene-109.35-mRNA-1,augustus_masked-Fvb4-1-processed-gene-176.15-mRNA-1,maker-Fvb4-4-augustus-gene-28.64-mRNA-1,maker-Fvb5-3-augustus-gene-194.39-mRNA-1,maker-Fvb5-2-augustus-gene-85.43-mRNA-1,maker-Fvb1-1-snap-gene-172.41-mRNA-1,maker-Fvb6-4-augustus-ge…	2.64988e-05
Biological process	covalent chromatin modification	GO:0016569	6	6.56772e-06	5.46573	11	648	161	51839	maker-Fvb4-3-snap-gene-30.61-mRNA-1,augustus_masked-Fvb4-2-processed-gene-26.18-mRNA-1,maker-Fvb6-2-augustus-gene-258.81-mRNA-1,maker-Fvb1-3-snap-gene-109.35-mRNA-1,augustus_masked-Fvb4-1-processed-gene-176.15-mRNA-1,maker-Fvb4-4-augustus-gene-28.64-mRNA-1,maker-Fvb5-3-augustus-gene-194.39-mRNA-1,maker-Fvb5-2-augustus-gene-85.43-mRNA-1,maker-Fvb1-1-snap-gene-172.41-mRNA-1,maker-Fvb6-4-augustus-ge…	2.82256e-05
Biological process	chromatin organization	GO:0006325	5	0.00174638	2.86785	11	1235	161	51839	maker-Fvb4-3-snap-gene-30.61-mRNA-1,augustus_masked-Fvb4-2-processed-gene-26.18-mRNA-1,maker-Fvb6-2-augustus-gene-258.81-mRNA-1,maker-Fvb1-3-snap-gene-109.35-mRNA-1,augustus_masked-Fvb4-1-processed-gene-176.15-mRNA-1,maker-Fvb4-4-augustus-gene-28.64-mRNA-1,maker-Fvb5-3-augustus-gene-194.39-mRNA-1,maker-Fvb5-2-augustus-gene-85.43-mRNA-1,maker-Fvb1-1-snap-gene-172.41-mRNA-1,maker-Fvb6-4-augustus-ge…	0.00562894
Cellular component	UBC13-MMS2 complex	GO:0031372	6	0	339.093	10	10	161	54594	maker-Fvb6-4-augustus-gene-206.31-mRNA-1,maker-Fvb3-3-augustus-gene-145.23-mRNA-1,maker-Fvb6-1-augustus-gene-175.38-mRNA-1,maker-Fvb3-1-augustus-gene-160.31-mRNA-1,maker-Fvb6-2-augustus-gene-81.36-mRNA-1,maker-Fvb3-3-augustus-gene-89.23-mRNA-1,maker-Fvb6-3-augustus-gene-170.32-mRNA-1,maker-Fvb3-1-augustus-gene-213.29-mRNA-1,maker-Fvb3-4-augustus-gene-200.50-mRNA-1,maker-Fvb3-2-augustus-gene-117.3…	0
Biological process	plant epidermis development	GO:0090558	5	4.10166e-05	4.93836	10	652	161	51839	maker-Fvb1-2-augustus-gene-151.37-mRNA-1,maker-Fvb6-4-augustus-gene-206.31-mRNA-1,snap_masked-Fvb1-2-processed-gene-81.46-mRNA-1,maker-Fvb6-1-augustus-gene-175.38-mRNA-1,maker-Fvb6-2-augustus-gene-81.36-mRNA-1,maker-Fvb3-3-augustus-gene-89.23-mRNA-1,maker-Fvb6-3-augustus-gene-170.32-mRNA-1,maker-Fvb3-1-augustus-gene-213.29-mRNA-1,maker-Fvb3-4-augustus-gene-200.50-mRNA-1,maker-Fvb3-2-augustus-gene…	0.000164522
Biological process	tissue development	GO:0009888	4	0.00769245	2.47678	10	1300	161	51839	maker-Fvb1-2-augustus-gene-151.37-mRNA-1,maker-Fvb6-4-augustus-gene-206.31-mRNA-1,snap_masked-Fvb1-2-processed-gene-81.46-mRNA-1,maker-Fvb6-1-augustus-gene-175.38-mRNA-1,maker-Fvb6-2-augustus-gene-81.36-mRNA-1,maker-Fvb3-3-augustus-gene-89.23-mRNA-1,maker-Fvb6-3-augustus-gene-170.32-mRNA-1,maker-Fvb3-1-augustus-gene-213.29-mRNA-1,maker-Fvb3-4-augustus-gene-200.50-mRNA-1,maker-Fvb3-2-augustus-gene…	0.0207237
Biological process	cell differentiation	GO:0030154	4	0.0196016	2.13941	10	1505	161	51839	maker-Fvb1-2-augustus-gene-151.37-mRNA-1,maker-Fvb6-4-augustus-gene-206.31-mRNA-1,snap_masked-Fvb1-2-processed-gene-81.46-mRNA-1,maker-Fvb6-1-augustus-gene-175.38-mRNA-1,maker-Fvb6-2-augustus-gene-81.36-mRNA-1,maker-Fvb3-3-augustus-gene-89.23-mRNA-1,maker-Fvb6-3-augustus-gene-170.32-mRNA-1,maker-Fvb3-1-augustus-gene-213.29-mRNA-1,maker-Fvb3-4-augustus-gene-200.50-mRNA-1,maker-Fvb3-2-augustus-gene…	0.04536
Biological process	cellular developmental process	GO:0048869	3	0.0365365	1.92573	10	1672	161	51839	maker-Fvb1-2-augustus-gene-151.37-mRNA-1,maker-Fvb6-4-augustus-gene-206.31-mRNA-1,snap_masked-Fvb1-2-processed-gene-81.46-mRNA-1,maker-Fvb6-1-augustus-gene-175.38-mRNA-1,maker-Fvb6-2-augustus-gene-81.36-mRNA-1,maker-Fvb3-3-augustus-gene-89.23-mRNA-1,maker-Fvb6-3-augustus-gene-170.32-mRNA-1,maker-Fvb3-1-augustus-gene-213.29-mRNA-1,maker-Fvb3-4-augustus-gene-200.50-mRNA-1,maker-Fvb3-2-augustus-gene…	0.0794559
Molecular function	NEDD8 transferase activity	GO:0019788	5	3.33067e-16	323.912	9	9	170	55065	maker-Fvb2-1-snap-gene-41.31-mRNA-1,maker-Fvb1-4-augustus-gene-68.34-mRNA-1,maker-Fvb2-4-augustus-gene-55.22-mRNA-1,maker-Fvb1-3-snap-gene-80.42-mRNA-1,maker-Fvb2-3-augustus-gene-29.61-mRNA-1,maker-Fvb2-3-augustus-gene-174.42-mRNA-1,maker-Fvb2-2-augustus-gene-171.29-mRNA-1,maker-Fvb1-1-augustus-gene-190.31-mRNA-1,maker-Fvb1-2-augustus-gene-90.56-mRNA-1,	1.13243e-15
Biological process	histone ubiquitination	GO:0016574	11	3.33067e-16	125.993	9	23	161	51839	maker-Fvb4-3-snap-gene-30.61-mRNA-1,augustus_masked-Fvb4-2-processed-gene-26.18-mRNA-1,maker-Fvb6-2-augustus-gene-258.81-mRNA-1,augustus_masked-Fvb4-1-processed-gene-176.15-mRNA-1,maker-Fvb4-4-augustus-gene-28.64-mRNA-1,maker-Fvb5-3-augustus-gene-194.39-mRNA-1,maker-Fvb5-2-augustus-gene-85.43-mRNA-1,maker-Fvb6-4-augustus-gene-35.44-mRNA-1,maker-Fvb5-1-augustus-gene-95.57-mRNA-1,	5.2277e-15
Biological process	protein neddylation	GO:0045116	10	6.10623e-15	72.4458	9	40	161	51839	maker-Fvb2-1-snap-gene-41.31-mRNA-1,maker-Fvb1-4-augustus-gene-68.34-mRNA-1,maker-Fvb2-4-augustus-gene-55.22-mRNA-1,maker-Fvb1-3-snap-gene-80.42-mRNA-1,maker-Fvb2-3-augustus-gene-29.61-mRNA-1,maker-Fvb2-3-augustus-gene-174.42-mRNA-1,maker-Fvb2-2-augustus-gene-171.29-mRNA-1,maker-Fvb1-1-augustus-gene-190.31-mRNA-1,maker-Fvb1-2-augustus-gene-90.56-mRNA-1,	5.51087e-14
Biological process	response to iron ion	GO:0010039	6	2.93987e-12	52.5684	8	49	161	51839	maker-Fvb6-4-augustus-gene-206.31-mRNA-1,maker-Fvb6-1-augustus-gene-175.38-mRNA-1,maker-Fvb6-2-augustus-gene-81.36-mRNA-1,maker-Fvb3-3-augustus-gene-89.23-mRNA-1,maker-Fvb6-3-augustus-gene-170.32-mRNA-1,maker-Fvb3-1-augustus-gene-213.29-mRNA-1,maker-Fvb3-4-augustus-gene-200.50-mRNA-1,maker-Fvb3-2-augustus-gene-117.37-mRNA-1,	2.41203e-11
Biological process	root epidermal cell differentiation	GO:0010053	6	1.03374e-07	14.3902	8	179	161	51839	maker-Fvb6-4-augustus-gene-206.31-mRNA-1,maker-Fvb6-1-augustus-gene-175.38-mRNA-1,maker-Fvb6-2-augustus-gene-81.36-mRNA-1,maker-Fvb3-3-augustus-gene-89.23-mRNA-1,maker-Fvb6-3-augustus-gene-170.32-mRNA-1,maker-Fvb3-1-augustus-gene-213.29-mRNA-1,maker-Fvb3-4-augustus-gene-200.50-mRNA-1,maker-Fvb3-2-augustus-gene-117.37-mRNA-1,	5.83096e-07
Biological process	plant epidermal cell differentiation	GO:0090627	5	9.58552e-07	10.7327	8	240	161	51839	maker-Fvb6-4-augustus-gene-206.31-mRNA-1,maker-Fvb6-1-augustus-gene-175.38-mRNA-1,maker-Fvb6-2-augustus-gene-81.36-mRNA-1,maker-Fvb3-3-augustus-gene-89.23-mRNA-1,maker-Fvb6-3-augustus-gene-170.32-mRNA-1,maker-Fvb3-1-augustus-gene-213.29-mRNA-1,maker-Fvb3-4-augustus-gene-200.50-mRNA-1,maker-Fvb3-2-augustus-gene-117.37-mRNA-1,	4.55312e-06
Biological process	root morphogenesis	GO:0010015	5	2.45074e-05	6.8873	8	374	161	51839	maker-Fvb6-4-augustus-gene-206.31-mRNA-1,maker-Fvb6-1-augustus-gene-175.38-mRNA-1,maker-Fvb6-2-augustus-gene-81.36-mRNA-1,maker-Fvb3-3-augustus-gene-89.23-mRNA-1,maker-Fvb6-3-augustus-gene-170.32-mRNA-1,maker-Fvb3-1-augustus-gene-213.29-mRNA-1,maker-Fvb3-4-augustus-gene-200.50-mRNA-1,maker-Fvb3-2-augustus-gene-117.37-mRNA-1,	9.94064e-05
Biological process	response to metal ion	GO:0010038	5	0.000429532	4.53495	8	568	161	51839	maker-Fvb6-4-augustus-gene-206.31-mRNA-1,maker-Fvb6-1-augustus-gene-175.38-mRNA-1,maker-Fvb6-2-augustus-gene-81.36-mRNA-1,maker-Fvb3-3-augustus-gene-89.23-mRNA-1,maker-Fvb6-3-augustus-gene-170.32-mRNA-1,maker-Fvb3-1-augustus-gene-213.29-mRNA-1,maker-Fvb3-4-augustus-gene-200.50-mRNA-1,maker-Fvb3-2-augustus-gene-117.37-mRNA-1,	0.00159857
Biological process	plant organ morphogenesis	GO:1905392	4	0.000544782	4.37326	8	589	161	51839	maker-Fvb6-4-augustus-gene-206.31-mRNA-1,maker-Fvb6-1-augustus-gene-175.38-mRNA-1,maker-Fvb6-2-augustus-gene-81.36-mRNA-1,maker-Fvb3-3-augustus-gene-89.23-mRNA-1,maker-Fvb6-3-augustus-gene-170.32-mRNA-1,maker-Fvb3-1-augustus-gene-213.29-mRNA-1,maker-Fvb3-4-augustus-gene-200.50-mRNA-1,maker-Fvb3-2-augustus-gene-117.37-mRNA-1,	0.00198653
Biological process	root development	GO:0048364	5	0.00163852	3.67979	8	700	161	51839	maker-Fvb6-4-augustus-gene-206.31-mRNA-1,maker-Fvb6-1-augustus-gene-175.38-mRNA-1,maker-Fvb6-2-augustus-gene-81.36-mRNA-1,maker-Fvb3-3-augustus-gene-89.23-mRNA-1,maker-Fvb6-3-augustus-gene-170.32-mRNA-1,maker-Fvb3-1-augustus-gene-213.29-mRNA-1,maker-Fvb3-4-augustus-gene-200.50-mRNA-1,maker-Fvb3-2-augustus-gene-117.37-mRNA-1,	0.00537732
Biological process	root system development	GO:0022622	5	0.00172787	3.64851	8	706	161	51839	maker-Fvb6-4-augustus-gene-206.31-mRNA-1,maker-Fvb6-1-augustus-gene-175.38-mRNA-1,maker-Fvb6-2-augustus-gene-81.36-mRNA-1,maker-Fvb3-3-augustus-gene-89.23-mRNA-1,maker-Fvb6-3-augustus-gene-170.32-mRNA-1,maker-Fvb3-1-augustus-gene-213.29-mRNA-1,maker-Fvb3-4-augustus-gene-200.50-mRNA-1,maker-Fvb3-2-augustus-gene-117.37-mRNA-1,	0.00561947
Biological process	homeostatic process	GO:0042592	4	0.010731	2.6776	8	962	161	51839	maker-Fvb4-4-snap-gene-138.30-mRNA-1,maker-Fvb3-1-augustus-gene-269.42-mRNA-1,maker-Fvb4-2-augustus-gene-128.33-mRNA-1,snap_masked-Fvb3-2-processed-gene-205.14-mRNA-1,maker-Fvb4-1-augustus-gene-103.26-mRNA-1,maker-Fvb3-2-augustus-gene-49.34-mRNA-1,maker-Fvb3-4-augustus-gene-244.47-mRNA-1,maker-Fvb3-4-snap-gene-108.45-mRNA-1,	0.0274743
Biological process	regulation of metaphase/anaphase transition of cell cycle	GO:1902099	9	3.3527e-09	30.8749	7	73	161	51839	maker-Fvb3-3-augustus-gene-167.26-mRNA-1,maker-Fvb3-1-augustus-gene-119.20-mRNA-1,maker-Fvb7-3-snap-gene-40.114-mRNA-1,snap_masked-Fvb2-2-processed-gene-145.11-mRNA-1,maker-Fvb3-4-snap-gene-122.44-mRNA-1,maker-Fvb7-4-augustus-gene-80.36-mRNA-1,maker-Fvb3-2-augustus-gene-187.19-mRNA-1,	2.68961e-08
Biological process	metaphase/anaphase transition of cell cycle	GO:0044784	9	3.3527e-09	30.8749	7	73	161	51839	maker-Fvb3-3-augustus-gene-167.26-mRNA-1,maker-Fvb3-1-augustus-gene-119.20-mRNA-1,maker-Fvb7-3-snap-gene-40.114-mRNA-1,snap_masked-Fvb2-2-processed-gene-145.11-mRNA-1,maker-Fvb3-4-snap-gene-122.44-mRNA-1,maker-Fvb7-4-augustus-gene-80.36-mRNA-1,maker-Fvb3-2-augustus-gene-187.19-mRNA-1,	2.68961e-08
Biological process	regulation of mitotic metaphase/anaphase transition	GO:0030071	10	3.3527e-09	30.8749	7	73	161	51839	maker-Fvb3-3-augustus-gene-167.26-mRNA-1,maker-Fvb3-1-augustus-gene-119.20-mRNA-1,maker-Fvb7-3-snap-gene-40.114-mRNA-1,snap_masked-Fvb2-2-processed-gene-145.11-mRNA-1,maker-Fvb3-4-snap-gene-122.44-mRNA-1,maker-Fvb7-4-augustus-gene-80.36-mRNA-1,maker-Fvb3-2-augustus-gene-187.19-mRNA-1,	2.68961e-08
Biological process	metaphase/anaphase transition of mitotic cell cycle	GO:0007091	10	3.3527e-09	30.8749	7	73	161	51839	maker-Fvb3-3-augustus-gene-167.26-mRNA-1,maker-Fvb3-1-augustus-gene-119.20-mRNA-1,maker-Fvb7-3-snap-gene-40.114-mRNA-1,snap_masked-Fvb2-2-processed-gene-145.11-mRNA-1,maker-Fvb3-4-snap-gene-122.44-mRNA-1,maker-Fvb7-4-augustus-gene-80.36-mRNA-1,maker-Fvb3-2-augustus-gene-187.19-mRNA-1,	2.68961e-08
Biological process	anaphase-promoting complex-dependent catabolic process	GO:0031145	11	4.46358e-09	29.6562	7	76	161	51839	maker-Fvb3-3-augustus-gene-167.26-mRNA-1,maker-Fvb3-1-augustus-gene-119.20-mRNA-1,maker-Fvb7-3-snap-gene-40.114-mRNA-1,snap_masked-Fvb2-2-processed-gene-145.11-mRNA-1,maker-Fvb3-4-snap-gene-122.44-mRNA-1,maker-Fvb7-4-augustus-gene-80.36-mRNA-1,maker-Fvb3-2-augustus-gene-187.19-mRNA-1,	3.28847e-08
Biological process	regulation of chromosome separation	GO:1905818	7	5.87247e-09	28.53	7	79	161	51839	maker-Fvb3-3-augustus-gene-167.26-mRNA-1,maker-Fvb3-1-augustus-gene-119.20-mRNA-1,maker-Fvb7-3-snap-gene-40.114-mRNA-1,snap_masked-Fvb2-2-processed-gene-145.11-mRNA-1,maker-Fvb3-4-snap-gene-122.44-mRNA-1,maker-Fvb7-4-augustus-gene-80.36-mRNA-1,maker-Fvb3-2-augustus-gene-187.19-mRNA-1,	4.23992e-08
Biological process	regulation of mitotic sister chromatid separation	GO:0010965	8	5.87247e-09	28.53	7	79	161	51839	maker-Fvb3-3-augustus-gene-167.26-mRNA-1,maker-Fvb3-1-augustus-gene-119.20-mRNA-1,maker-Fvb7-3-snap-gene-40.114-mRNA-1,snap_masked-Fvb2-2-processed-gene-145.11-mRNA-1,maker-Fvb3-4-snap-gene-122.44-mRNA-1,maker-Fvb7-4-augustus-gene-80.36-mRNA-1,maker-Fvb3-2-augustus-gene-187.19-mRNA-1,	4.23992e-08
Biological process	regulation of sister chromatid segregation	GO:0033045	8	6.41888e-09	28.1734	7	80	161	51839	maker-Fvb3-3-augustus-gene-167.26-mRNA-1,maker-Fvb3-1-augustus-gene-119.20-mRNA-1,maker-Fvb7-3-snap-gene-40.114-mRNA-1,snap_masked-Fvb2-2-processed-gene-145.11-mRNA-1,maker-Fvb3-4-snap-gene-122.44-mRNA-1,maker-Fvb7-4-augustus-gene-80.36-mRNA-1,maker-Fvb3-2-augustus-gene-187.19-mRNA-1,	4.45619e-08
Biological process	mitotic sister chromatid separation	GO:0051306	5	8.32424e-09	27.1551	7	83	161	51839	maker-Fvb3-3-augustus-gene-167.26-mRNA-1,maker-Fvb3-1-augustus-gene-119.20-mRNA-1,maker-Fvb7-3-snap-gene-40.114-mRNA-1,snap_masked-Fvb2-2-processed-gene-145.11-mRNA-1,maker-Fvb3-4-snap-gene-122.44-mRNA-1,maker-Fvb7-4-augustus-gene-80.36-mRNA-1,maker-Fvb3-2-augustus-gene-187.19-mRNA-1,	5.66991e-08
Biological process	regulation of chromosome segregation	GO:0051983	5	1.15943e-08	25.9065	7	87	161	51839	maker-Fvb3-3-augustus-gene-167.26-mRNA-1,maker-Fvb3-1-augustus-gene-119.20-mRNA-1,maker-Fvb7-3-snap-gene-40.114-mRNA-1,snap_masked-Fvb2-2-processed-gene-145.11-mRNA-1,maker-Fvb3-4-snap-gene-122.44-mRNA-1,maker-Fvb7-4-augustus-gene-80.36-mRNA-1,maker-Fvb3-2-augustus-gene-187.19-mRNA-1,	7.75101e-08
Biological process	regulation of mitotic cell cycle phase transition	GO:1901990	8	1.87462e-07	17.3375	7	130	161	51839	maker-Fvb3-3-augustus-gene-167.26-mRNA-1,maker-Fvb3-1-augustus-gene-119.20-mRNA-1,maker-Fvb7-3-snap-gene-40.114-mRNA-1,snap_masked-Fvb2-2-processed-gene-145.11-mRNA-1,maker-Fvb3-4-snap-gene-122.44-mRNA-1,maker-Fvb7-4-augustus-gene-80.36-mRNA-1,maker-Fvb3-2-augustus-gene-187.19-mRNA-1,	1.01006e-06
Biological process	chromosome separation	GO:0051304	4	2.30516e-07	16.8199	7	134	161	51839	maker-Fvb3-3-augustus-gene-167.26-mRNA-1,maker-Fvb3-1-augustus-gene-119.20-mRNA-1,maker-Fvb7-3-snap-gene-40.114-mRNA-1,snap_masked-Fvb2-2-processed-gene-145.11-mRNA-1,maker-Fvb3-4-snap-gene-122.44-mRNA-1,maker-Fvb7-4-augustus-gene-80.36-mRNA-1,maker-Fvb3-2-augustus-gene-187.19-mRNA-1,	1.22377e-06
Biological process	mitotic cell cycle phase transition	GO:0044772	5	2.42492e-07	16.6953	7	135	161	51839	maker-Fvb3-3-augustus-gene-167.26-mRNA-1,maker-Fvb3-1-augustus-gene-119.20-mRNA-1,maker-Fvb7-3-snap-gene-40.114-mRNA-1,snap_masked-Fvb2-2-processed-gene-145.11-mRNA-1,maker-Fvb3-4-snap-gene-122.44-mRNA-1,maker-Fvb7-4-augustus-gene-80.36-mRNA-1,maker-Fvb3-2-augustus-gene-187.19-mRNA-1,	1.26869e-06
Biological process	regulation of chromosome organization	GO:0033044	7	3.25914e-07	15.9849	7	141	161	51839	maker-Fvb3-3-augustus-gene-167.26-mRNA-1,maker-Fvb3-1-augustus-gene-119.20-mRNA-1,maker-Fvb7-3-snap-gene-40.114-mRNA-1,snap_masked-Fvb2-2-processed-gene-145.11-mRNA-1,maker-Fvb3-4-snap-gene-122.44-mRNA-1,maker-Fvb7-4-augustus-gene-80.36-mRNA-1,maker-Fvb3-2-augustus-gene-187.19-mRNA-1,	1.68079e-06
Biological process	mitotic sister chromatid segregation	GO:0000070	8	8.67147e-07	13.8274	7	163	161	51839	maker-Fvb3-3-augustus-gene-167.26-mRNA-1,maker-Fvb3-1-augustus-gene-119.20-mRNA-1,maker-Fvb7-3-snap-gene-40.114-mRNA-1,snap_masked-Fvb2-2-processed-gene-145.11-mRNA-1,maker-Fvb3-4-snap-gene-122.44-mRNA-1,maker-Fvb7-4-augustus-gene-80.36-mRNA-1,maker-Fvb3-2-augustus-gene-187.19-mRNA-1,	4.17387e-06
Biological process	regulation of cell cycle phase transition	GO:1901987	7	2.32617e-06	11.9252	7	189	161	51839	maker-Fvb3-3-augustus-gene-167.26-mRNA-1,maker-Fvb3-1-augustus-gene-119.20-mRNA-1,maker-Fvb7-3-snap-gene-40.114-mRNA-1,snap_masked-Fvb2-2-processed-gene-145.11-mRNA-1,maker-Fvb3-4-snap-gene-122.44-mRNA-1,maker-Fvb7-4-augustus-gene-80.36-mRNA-1,maker-Fvb3-2-augustus-gene-187.19-mRNA-1,	1.09058e-05
Biological process	cell cycle phase transition	GO:0044770	4	3.49324e-06	11.2133	7	201	161	51839	maker-Fvb3-3-augustus-gene-167.26-mRNA-1,maker-Fvb3-1-augustus-gene-119.20-mRNA-1,maker-Fvb7-3-snap-gene-40.114-mRNA-1,snap_masked-Fvb2-2-processed-gene-145.11-mRNA-1,maker-Fvb3-4-snap-gene-122.44-mRNA-1,maker-Fvb7-4-augustus-gene-80.36-mRNA-1,maker-Fvb3-2-augustus-gene-187.19-mRNA-1,	1.59628e-05
Biological process	regulation of mitotic cell cycle	GO:0007346	6	4.10609e-06	10.9411	7	206	161	51839	maker-Fvb3-3-augustus-gene-167.26-mRNA-1,maker-Fvb3-1-augustus-gene-119.20-mRNA-1,maker-Fvb7-3-snap-gene-40.114-mRNA-1,snap_masked-Fvb2-2-processed-gene-145.11-mRNA-1,maker-Fvb3-4-snap-gene-122.44-mRNA-1,maker-Fvb7-4-augustus-gene-80.36-mRNA-1,maker-Fvb3-2-augustus-gene-187.19-mRNA-1,	1.85287e-05
Biological process	sister chromatid segregation	GO:0000819	7	6.31614e-06	10.2449	7	220	161	51839	maker-Fvb3-3-augustus-gene-167.26-mRNA-1,maker-Fvb3-1-augustus-gene-119.20-mRNA-1,maker-Fvb7-3-snap-gene-40.114-mRNA-1,snap_masked-Fvb2-2-processed-gene-145.11-mRNA-1,maker-Fvb3-4-snap-gene-122.44-mRNA-1,maker-Fvb7-4-augustus-gene-80.36-mRNA-1,maker-Fvb3-2-augustus-gene-187.19-mRNA-1,	2.74714e-05
Biological process	mitotic nuclear division	GO:0140014	8	1.52302e-05	8.94393	7	252	161	51839	maker-Fvb3-3-augustus-gene-167.26-mRNA-1,maker-Fvb3-1-augustus-gene-119.20-mRNA-1,maker-Fvb7-3-snap-gene-40.114-mRNA-1,snap_masked-Fvb2-2-processed-gene-145.11-mRNA-1,maker-Fvb3-4-snap-gene-122.44-mRNA-1,maker-Fvb7-4-augustus-gene-80.36-mRNA-1,maker-Fvb3-2-augustus-gene-187.19-mRNA-1,	6.24784e-05
Biological process	nuclear chromosome segregation	GO:0098813	4	6.03162e-05	7.20086	7	313	161	51839	maker-Fvb3-3-augustus-gene-167.26-mRNA-1,maker-Fvb3-1-augustus-gene-119.20-mRNA-1,maker-Fvb7-3-snap-gene-40.114-mRNA-1,snap_masked-Fvb2-2-processed-gene-145.11-mRNA-1,maker-Fvb3-4-snap-gene-122.44-mRNA-1,maker-Fvb7-4-augustus-gene-80.36-mRNA-1,maker-Fvb3-2-augustus-gene-187.19-mRNA-1,	0.000236676
Biological process	regulation of cell cycle process	GO:0010564	6	8.07759e-05	6.87155	7	328	161	51839	maker-Fvb3-3-augustus-gene-167.26-mRNA-1,maker-Fvb3-1-augustus-gene-119.20-mRNA-1,maker-Fvb7-3-snap-gene-40.114-mRNA-1,snap_masked-Fvb2-2-processed-gene-145.11-mRNA-1,maker-Fvb3-4-snap-gene-122.44-mRNA-1,maker-Fvb7-4-augustus-gene-80.36-mRNA-1,maker-Fvb3-2-augustus-gene-187.19-mRNA-1,	0.000310214
Biological process	chromosome segregation	GO:0007059	3	0.00028062	5.60664	7	402	161	51839	maker-Fvb3-3-augustus-gene-167.26-mRNA-1,maker-Fvb3-1-augustus-gene-119.20-mRNA-1,maker-Fvb7-3-snap-gene-40.114-mRNA-1,snap_masked-Fvb2-2-processed-gene-145.11-mRNA-1,maker-Fvb3-4-snap-gene-122.44-mRNA-1,maker-Fvb7-4-augustus-gene-80.36-mRNA-1,maker-Fvb3-2-augustus-gene-187.19-mRNA-1,	0.00105525
Biological process	regulation of organelle organization	GO:0033043	6	0.00106265	4.47196	7	504	161	51839	maker-Fvb3-3-augustus-gene-167.26-mRNA-1,maker-Fvb3-1-augustus-gene-119.20-mRNA-1,maker-Fvb7-3-snap-gene-40.114-mRNA-1,snap_masked-Fvb2-2-processed-gene-145.11-mRNA-1,maker-Fvb3-4-snap-gene-122.44-mRNA-1,maker-Fvb7-4-augustus-gene-80.36-mRNA-1,maker-Fvb3-2-augustus-gene-187.19-mRNA-1,	0.00361903
Biological process	mitotic cell cycle process	GO:1903047	4	0.00107483	4.46311	7	505	161	51839	maker-Fvb3-3-augustus-gene-167.26-mRNA-1,maker-Fvb3-1-augustus-gene-119.20-mRNA-1,maker-Fvb7-3-snap-gene-40.114-mRNA-1,snap_masked-Fvb2-2-processed-gene-145.11-mRNA-1,maker-Fvb3-4-snap-gene-122.44-mRNA-1,maker-Fvb7-4-augustus-gene-80.36-mRNA-1,maker-Fvb3-2-augustus-gene-187.19-mRNA-1,	0.00362629
Biological process	nuclear division	GO:0000280	7	0.0014628	4.22865	7	533	161	51839	maker-Fvb3-3-augustus-gene-167.26-mRNA-1,maker-Fvb3-1-augustus-gene-119.20-mRNA-1,maker-Fvb7-3-snap-gene-40.114-mRNA-1,snap_masked-Fvb2-2-processed-gene-145.11-mRNA-1,maker-Fvb3-4-snap-gene-122.44-mRNA-1,maker-Fvb7-4-augustus-gene-80.36-mRNA-1,maker-Fvb3-2-augustus-gene-187.19-mRNA-1,	0.00488953
Biological process	organelle fission	GO:0048285	6	0.00434656	3.47283	7	649	161	51839	maker-Fvb3-3-augustus-gene-167.26-mRNA-1,maker-Fvb3-1-augustus-gene-119.20-mRNA-1,maker-Fvb7-3-snap-gene-40.114-mRNA-1,snap_masked-Fvb2-2-processed-gene-145.11-mRNA-1,maker-Fvb3-4-snap-gene-122.44-mRNA-1,maker-Fvb7-4-augustus-gene-80.36-mRNA-1,maker-Fvb3-2-augustus-gene-187.19-mRNA-1,	0.0124532
Biological process	mitotic cell cycle	GO:0000278	4	0.00487337	3.3995	7	663	161	51839	maker-Fvb3-3-augustus-gene-167.26-mRNA-1,maker-Fvb3-1-augustus-gene-119.20-mRNA-1,maker-Fvb7-3-snap-gene-40.114-mRNA-1,snap_masked-Fvb2-2-processed-gene-145.11-mRNA-1,maker-Fvb3-4-snap-gene-122.44-mRNA-1,maker-Fvb7-4-augustus-gene-80.36-mRNA-1,maker-Fvb3-2-augustus-gene-187.19-mRNA-1,	0.0136379
Biological process	regulation of cell cycle	GO:0051726	5	0.00837627	3.06649	7	735	161	51839	maker-Fvb3-3-augustus-gene-167.26-mRNA-1,maker-Fvb3-1-augustus-gene-119.20-mRNA-1,maker-Fvb7-3-snap-gene-40.114-mRNA-1,snap_masked-Fvb2-2-processed-gene-145.11-mRNA-1,maker-Fvb3-4-snap-gene-122.44-mRNA-1,maker-Fvb7-4-augustus-gene-80.36-mRNA-1,maker-Fvb3-2-augustus-gene-187.19-mRNA-1,	0.0222341
Biological process	regulation of cellular component organization	GO:0051128	5	0.0161206	2.6928	7	837	161	51839	maker-Fvb3-3-augustus-gene-167.26-mRNA-1,maker-Fvb3-1-augustus-gene-119.20-mRNA-1,maker-Fvb7-3-snap-gene-40.114-mRNA-1,snap_masked-Fvb2-2-processed-gene-145.11-mRNA-1,maker-Fvb3-4-snap-gene-122.44-mRNA-1,maker-Fvb7-4-augustus-gene-80.36-mRNA-1,maker-Fvb3-2-augustus-gene-187.19-mRNA-1,	0.0382865
Biological process	regulation of inorganic anion transmembrane transport	GO:1903795	9	2.71339e-13	321.981	5	5	161	51839	maker-Fvb3-1-augustus-gene-269.42-mRNA-1,snap_masked-Fvb3-2-processed-gene-205.14-mRNA-1,maker-Fvb3-2-augustus-gene-49.34-mRNA-1,maker-Fvb3-4-augustus-gene-244.47-mRNA-1,maker-Fvb3-4-snap-gene-108.45-mRNA-1,	2.3891e-12
Biological process	regulation of phosphate transport	GO:0010966	8	2.71339e-13	321.981	5	5	161	51839	maker-Fvb3-1-augustus-gene-269.42-mRNA-1,snap_masked-Fvb3-2-processed-gene-205.14-mRNA-1,maker-Fvb3-2-augustus-gene-49.34-mRNA-1,maker-Fvb3-4-augustus-gene-244.47-mRNA-1,maker-Fvb3-4-snap-gene-108.45-mRNA-1,	2.3891e-12
Biological process	regulation of phosphate transmembrane transport	GO:2000185	10	2.71339e-13	321.981	5	5	161	51839	maker-Fvb3-1-augustus-gene-269.42-mRNA-1,snap_masked-Fvb3-2-processed-gene-205.14-mRNA-1,maker-Fvb3-2-augustus-gene-49.34-mRNA-1,maker-Fvb3-4-augustus-gene-244.47-mRNA-1,maker-Fvb3-4-snap-gene-108.45-mRNA-1,	2.3891e-12
Biological process	regulation of anion transmembrane transport	GO:1903959	8	1.37164e-08	64.3963	5	25	161	51839	maker-Fvb3-1-augustus-gene-269.42-mRNA-1,snap_masked-Fvb3-2-processed-gene-205.14-mRNA-1,maker-Fvb3-2-augustus-gene-49.34-mRNA-1,maker-Fvb3-4-augustus-gene-244.47-mRNA-1,maker-Fvb3-4-snap-gene-108.45-mRNA-1,	9.00295e-08
Biological process	phosphate ion transmembrane transport	GO:0035435	9	1.69397e-08	61.9195	5	26	161	51839	maker-Fvb3-1-augustus-gene-269.42-mRNA-1,snap_masked-Fvb3-2-processed-gene-205.14-mRNA-1,maker-Fvb3-2-augustus-gene-49.34-mRNA-1,maker-Fvb3-4-augustus-gene-244.47-mRNA-1,maker-Fvb3-4-snap-gene-108.45-mRNA-1,	1.07285e-07
Biological process	regulation of anion transport	GO:0044070	7	3.03525e-08	55.514	5	29	161	51839	maker-Fvb3-1-augustus-gene-269.42-mRNA-1,snap_masked-Fvb3-2-processed-gene-205.14-mRNA-1,maker-Fvb3-2-augustus-gene-49.34-mRNA-1,maker-Fvb3-4-augustus-gene-244.47-mRNA-1,maker-Fvb3-4-snap-gene-108.45-mRNA-1,	1.7673e-07
Biological process	trivalent inorganic anion homeostasis	GO:0072506	8	4.32102e-08	51.9325	5	31	161	51839	maker-Fvb3-1-augustus-gene-269.42-mRNA-1,snap_masked-Fvb3-2-processed-gene-205.14-mRNA-1,maker-Fvb3-2-augustus-gene-49.34-mRNA-1,maker-Fvb3-4-augustus-gene-244.47-mRNA-1,maker-Fvb3-4-snap-gene-108.45-mRNA-1,	2.47601e-07
Biological process	anion homeostasis	GO:0055081	7	1.43514e-07	41.2797	5	39	161	51839	maker-Fvb3-1-augustus-gene-269.42-mRNA-1,snap_masked-Fvb3-2-processed-gene-205.14-mRNA-1,maker-Fvb3-2-augustus-gene-49.34-mRNA-1,maker-Fvb3-4-augustus-gene-244.47-mRNA-1,maker-Fvb3-4-snap-gene-108.45-mRNA-1,	7.84978e-07
Biological process	regulation of ion transmembrane transport	GO:0034765	7	5.13767e-07	32.1981	5	50	161	51839	maker-Fvb3-1-augustus-gene-269.42-mRNA-1,snap_masked-Fvb3-2-processed-gene-205.14-mRNA-1,maker-Fvb3-2-augustus-gene-49.34-mRNA-1,maker-Fvb3-4-augustus-gene-244.47-mRNA-1,maker-Fvb3-4-snap-gene-108.45-mRNA-1,	2.61225e-06
Biological process	regulation of transmembrane transport	GO:0034762	6	2.79148e-06	22.9987	5	70	161	51839	maker-Fvb3-1-augustus-gene-269.42-mRNA-1,snap_masked-Fvb3-2-processed-gene-205.14-mRNA-1,maker-Fvb3-2-augustus-gene-49.34-mRNA-1,maker-Fvb3-4-augustus-gene-244.47-mRNA-1,maker-Fvb3-4-snap-gene-108.45-mRNA-1,	1.29195e-05
Biological process	regulation of ion transport	GO:0043269	6	5.08241e-06	20.3786	5	79	161	51839	maker-Fvb3-1-augustus-gene-269.42-mRNA-1,snap_masked-Fvb3-2-processed-gene-205.14-mRNA-1,maker-Fvb3-2-augustus-gene-49.34-mRNA-1,maker-Fvb3-4-augustus-gene-244.47-mRNA-1,maker-Fvb3-4-snap-gene-108.45-mRNA-1,	2.26512e-05
Biological process	inorganic anion transmembrane transport	GO:0098661	8	8.63792e-06	18.2944	5	88	161	51839	maker-Fvb3-1-augustus-gene-269.42-mRNA-1,snap_masked-Fvb3-2-processed-gene-205.14-mRNA-1,maker-Fvb3-2-augustus-gene-49.34-mRNA-1,maker-Fvb3-4-augustus-gene-244.47-mRNA-1,maker-Fvb3-4-snap-gene-108.45-mRNA-1,	3.66858e-05
Biological process	cellular response to phosphate starvation	GO:0016036	8	4.71493e-05	12.8793	5	125	161	51839	maker-Fvb3-1-augustus-gene-269.42-mRNA-1,snap_masked-Fvb3-2-processed-gene-205.14-mRNA-1,maker-Fvb3-2-augustus-gene-49.34-mRNA-1,maker-Fvb3-4-augustus-gene-244.47-mRNA-1,maker-Fvb3-4-snap-gene-108.45-mRNA-1,	0.000187043
Biological process	ERAD pathway	GO:0036503	9	0.000442583	7.96984	5	202	161	51839	maker-Fvb4-4-snap-gene-138.30-mRNA-1,maker-Fvb6-4-augustus-gene-268.32-mRNA-1,maker-Fvb4-2-augustus-gene-128.33-mRNA-1,maker-Fvb6-3-augustus-gene-104.43-mRNA-1,maker-Fvb4-1-augustus-gene-103.26-mRNA-1,	0.00163033
Biological process	regulation of transport	GO:0051049	5	0.000979196	6.68011	5	241	161	51839	maker-Fvb3-1-augustus-gene-269.42-mRNA-1,snap_masked-Fvb3-2-processed-gene-205.14-mRNA-1,maker-Fvb3-2-augustus-gene-49.34-mRNA-1,maker-Fvb3-4-augustus-gene-244.47-mRNA-1,maker-Fvb3-4-snap-gene-108.45-mRNA-1,	0.00336657
Biological process	cellular response to starvation	GO:0009267	7	0.00156421	6.00712	5	268	161	51839	maker-Fvb3-1-augustus-gene-269.42-mRNA-1,snap_masked-Fvb3-2-processed-gene-205.14-mRNA-1,maker-Fvb3-2-augustus-gene-49.34-mRNA-1,maker-Fvb3-4-augustus-gene-244.47-mRNA-1,maker-Fvb3-4-snap-gene-108.45-mRNA-1,	0.00518056
Biological process	response to endoplasmic reticulum stress	GO:0034976	5	0.00213932	5.58995	5	288	161	51839	maker-Fvb4-4-snap-gene-138.30-mRNA-1,maker-Fvb6-4-augustus-gene-268.32-mRNA-1,maker-Fvb4-2-augustus-gene-128.33-mRNA-1,maker-Fvb6-3-augustus-gene-104.43-mRNA-1,maker-Fvb4-1-augustus-gene-103.26-mRNA-1,	0.00683445
Biological process	anion transmembrane transport	GO:0098656	7	0.00227065	5.51338	5	292	161	51839	maker-Fvb3-1-augustus-gene-269.42-mRNA-1,snap_masked-Fvb3-2-processed-gene-205.14-mRNA-1,maker-Fvb3-2-augustus-gene-49.34-mRNA-1,maker-Fvb3-4-augustus-gene-244.47-mRNA-1,maker-Fvb3-4-snap-gene-108.45-mRNA-1,	0.00719038
Biological process	cellular response to nutrient levels	GO:0031669	6	0.00240775	5.43887	5	296	161	51839	maker-Fvb3-1-augustus-gene-269.42-mRNA-1,snap_masked-Fvb3-2-processed-gene-205.14-mRNA-1,maker-Fvb3-2-augustus-gene-49.34-mRNA-1,maker-Fvb3-4-augustus-gene-244.47-mRNA-1,maker-Fvb3-4-snap-gene-108.45-mRNA-1,	0.0074931
Biological process	regulation of localization	GO:0032879	4	0.00269989	5.29575	5	304	161	51839	maker-Fvb3-1-augustus-gene-269.42-mRNA-1,snap_masked-Fvb3-2-processed-gene-205.14-mRNA-1,maker-Fvb3-2-augustus-gene-49.34-mRNA-1,maker-Fvb3-4-augustus-gene-244.47-mRNA-1,maker-Fvb3-4-snap-gene-108.45-mRNA-1,	0.00819042
Biological process	response to starvation	GO:0042594	6	0.00340471	5.01529	5	321	161	51839	maker-Fvb3-1-augustus-gene-269.42-mRNA-1,snap_masked-Fvb3-2-processed-gene-205.14-mRNA-1,maker-Fvb3-2-augustus-gene-49.34-mRNA-1,maker-Fvb3-4-augustus-gene-244.47-mRNA-1,maker-Fvb3-4-snap-gene-108.45-mRNA-1,	0.0100746
Biological process	cellular response to extracellular stimulus	GO:0031668	5	0.00433923	4.73502	5	340	161	51839	maker-Fvb3-1-augustus-gene-269.42-mRNA-1,snap_masked-Fvb3-2-processed-gene-205.14-mRNA-1,maker-Fvb3-2-augustus-gene-49.34-mRNA-1,maker-Fvb3-4-augustus-gene-244.47-mRNA-1,maker-Fvb3-4-snap-gene-108.45-mRNA-1,	0.0125317
Biological process	cellular response to external stimulus	GO:0071496	4	0.00461278	4.6664	5	345	161	51839	maker-Fvb3-1-augustus-gene-269.42-mRNA-1,snap_masked-Fvb3-2-processed-gene-205.14-mRNA-1,maker-Fvb3-2-augustus-gene-49.34-mRNA-1,maker-Fvb3-4-augustus-gene-244.47-mRNA-1,maker-Fvb3-4-snap-gene-108.45-mRNA-1,	0.0130095
Biological process	response to nutrient levels	GO:0031667	5	0.00623596	4.33937	5	371	161	51839	maker-Fvb3-1-augustus-gene-269.42-mRNA-1,snap_masked-Fvb3-2-processed-gene-205.14-mRNA-1,maker-Fvb3-2-augustus-gene-49.34-mRNA-1,maker-Fvb3-4-augustus-gene-244.47-mRNA-1,maker-Fvb3-4-snap-gene-108.45-mRNA-1,	0.0170544
Biological process	response to extracellular stimulus	GO:0009991	4	0.00983398	3.87929	5	415	161	51839	maker-Fvb3-1-augustus-gene-269.42-mRNA-1,snap_masked-Fvb3-2-processed-gene-205.14-mRNA-1,maker-Fvb3-2-augustus-gene-49.34-mRNA-1,maker-Fvb3-4-augustus-gene-244.47-mRNA-1,maker-Fvb3-4-snap-gene-108.45-mRNA-1,	0.0253576
Biological process	response to organonitrogen compound	GO:0010243	5	0.013918	3.55388	5	453	161	51839	maker-Fvb4-4-snap-gene-138.30-mRNA-1,maker-Fvb6-4-augustus-gene-268.32-mRNA-1,maker-Fvb4-2-augustus-gene-128.33-mRNA-1,maker-Fvb6-3-augustus-gene-104.43-mRNA-1,maker-Fvb4-1-augustus-gene-103.26-mRNA-1,	0.0344136
Biological process	response to nitrogen compound	GO:1901698	4	0.0255656	3.03184	5	531	161	51839	maker-Fvb4-4-snap-gene-138.30-mRNA-1,maker-Fvb6-4-augustus-gene-268.32-mRNA-1,maker-Fvb4-2-augustus-gene-128.33-mRNA-1,maker-Fvb6-3-augustus-gene-104.43-mRNA-1,maker-Fvb4-1-augustus-gene-103.26-mRNA-1,	0.0573241
Biological process	inorganic ion homeostasis	GO:0098771	7	0.0303148	2.89552	5	556	161	51839	maker-Fvb3-1-augustus-gene-269.42-mRNA-1,snap_masked-Fvb3-2-processed-gene-205.14-mRNA-1,maker-Fvb3-2-augustus-gene-49.34-mRNA-1,maker-Fvb3-4-augustus-gene-244.47-mRNA-1,maker-Fvb3-4-snap-gene-108.45-mRNA-1,	0.0671389
Biological process	ion homeostasis	GO:0050801	6	0.0373854	2.73329	5	589	161	51839	maker-Fvb3-1-augustus-gene-269.42-mRNA-1,snap_masked-Fvb3-2-processed-gene-205.14-mRNA-1,maker-Fvb3-2-augustus-gene-49.34-mRNA-1,maker-Fvb3-4-augustus-gene-244.47-mRNA-1,maker-Fvb3-4-snap-gene-108.45-mRNA-1,	0.0808152
Biological process	protein targeting	GO:0006605	8	0.0392396	2.69666	5	597	161	51839	maker-Fvb4-4-snap-gene-138.30-mRNA-1,maker-Fvb4-2-augustus-gene-128.33-mRNA-1,maker-Fvb2-1-augustus-gene-234.65-mRNA-1,maker-Fvb4-1-augustus-gene-103.26-mRNA-1,maker-Fvb2-4-augustus-gene-241.57-mRNA-1,	0.0843185
Biological process	phosphate ion transport	GO:0006817	8	0.0409074	2.66541	5	604	161	51839	maker-Fvb3-1-augustus-gene-269.42-mRNA-1,snap_masked-Fvb3-2-processed-gene-205.14-mRNA-1,maker-Fvb3-2-augustus-gene-49.34-mRNA-1,maker-Fvb3-4-augustus-gene-244.47-mRNA-1,maker-Fvb3-4-snap-gene-108.45-mRNA-1,	0.0873822
