# Supplementary material for: Characterization and regulation mechanism analysis of ubiquitin-conjugating family genes in strawberry reveals a potential role in fruit ripening
Source: BMC Plant Biol. 2022 Jan 19;22:39. doi: 10.1186/s12870-021-03421-8 (PMC8767729; doi:10.1186/s12870-021-03421-8)
Supplement: Supplementary file 8 — Additional file 8: Table S7. KEGG function classification of FaUBC genes. [file 12870_2021_3421_MOESM8_ESM.xlsx]

## Sheet: TBtools.KEGG.enrichment.result.
Table S7 KEGG function classification of FaUBC genes.
Term Name	MainClass	Gene Hits In Selected Set	p-value	enrichFactor	Gene List In Selected Sets	corrected p-value(BH method)
Protein families: genetic information processing	A09180 Brite Hierarchies	168	0	1.85106	[maker-Fvb6-4-augustus-gene-199.21-mRNA-1, maker-Fvb5-1-augustus-gene-25.64-mRNA-1, maker-Fvb3-2-augustus-gene-105.24-mRNA-1, maker-Fvb1-2-augustus-gene-151.37-mRNA-1, maker-Fvb3-3-augustus-gene-167.26-mRNA-1, maker-Fvb7-2-snap-gene-190.62-mRNA-1, maker-Fvb2-1-snap-gene-41.31-mRNA-1, maker-Fvb6-2-augustus-gene-89.27-mRNA-1, snap_masked-Fvb3-3-processed-gene-44.46-mRNA-1, augustus_masked-Fvb6-2-pr…	0
DNA repair and recombination proteins	A09180 Brite Hierarchies	38	0	6.11954	[maker-Fvb4-3-augustus-gene-17.50-mRNA-1, augustus_masked-Fvb4-1-processed-gene-176.15-mRNA-1, maker-Fvb6-1-augustus-gene-228.33-mRNA-1, maker-Fvb1-4-snap-gene-6.46-mRNA-1, maker-Fvb4-4-augustus-gene-28.64-mRNA-1, maker-Fvb3-4-snap-gene-138.33-mRNA-1, maker-Fvb6-2-augustus-gene-258.81-mRNA-1, maker-Fvb6-1-augustus-gene-175.38-mRNA-1, maker-Fvb1-3-augustus-gene-22.52-mRNA-1, maker-Fvb1-2-snap-gene…	0
Ubiquitin mediated proteolysis	A09120 Genetic Information Processing	149	0	55.4798	[maker-Fvb6-4-augustus-gene-199.21-mRNA-1, maker-Fvb5-1-augustus-gene-25.64-mRNA-1, maker-Fvb3-2-augustus-gene-105.24-mRNA-1, maker-Fvb1-2-augustus-gene-151.37-mRNA-1, maker-Fvb3-3-augustus-gene-167.26-mRNA-1, maker-Fvb7-2-snap-gene-190.62-mRNA-1, maker-Fvb2-1-snap-gene-41.31-mRNA-1, maker-Fvb6-2-augustus-gene-89.27-mRNA-1, snap_masked-Fvb3-3-processed-gene-44.46-mRNA-1, augustus_masked-Fvb6-2-pr…	0
Brite Hierarchies	A09180 Brite Hierarchies	177	1.11022e-16	1.36443	[maker-Fvb7-3-snap-gene-83.54-mRNA-1, maker-Fvb6-4-augustus-gene-199.21-mRNA-1, maker-Fvb5-1-augustus-gene-25.64-mRNA-1, maker-Fvb3-2-augustus-gene-105.24-mRNA-1, maker-Fvb1-2-augustus-gene-151.37-mRNA-1, maker-Fvb3-3-augustus-gene-167.26-mRNA-1, maker-Fvb7-2-snap-gene-190.62-mRNA-1, maker-Fvb2-1-snap-gene-41.31-mRNA-1, maker-Fvb6-2-augustus-gene-89.27-mRNA-1, snap_masked-Fvb3-3-processed-gene-44…	6.66134e-16
Genetic Information Processing	A09120 Genetic Information Processing	149	2.22045e-16	4.39671	[maker-Fvb6-4-augustus-gene-199.21-mRNA-1, maker-Fvb5-1-augustus-gene-25.64-mRNA-1, maker-Fvb3-2-augustus-gene-105.24-mRNA-1, maker-Fvb1-2-augustus-gene-151.37-mRNA-1, maker-Fvb3-3-augustus-gene-167.26-mRNA-1, maker-Fvb7-2-snap-gene-190.62-mRNA-1, maker-Fvb2-1-snap-gene-41.31-mRNA-1, maker-Fvb6-2-augustus-gene-89.27-mRNA-1, snap_masked-Fvb3-3-processed-gene-44.46-mRNA-1, augustus_masked-Fvb6-2-pr…	1.06581e-15
Ubiquitin system	A09180 Brite Hierarchies	155	3.33067e-16	15.3058	[maker-Fvb6-4-augustus-gene-199.21-mRNA-1, maker-Fvb5-1-augustus-gene-25.64-mRNA-1, maker-Fvb3-2-augustus-gene-105.24-mRNA-1, maker-Fvb1-2-augustus-gene-151.37-mRNA-1, maker-Fvb3-3-augustus-gene-167.26-mRNA-1, maker-Fvb7-2-snap-gene-190.62-mRNA-1, maker-Fvb2-1-snap-gene-41.31-mRNA-1, maker-Fvb6-2-augustus-gene-89.27-mRNA-1, snap_masked-Fvb3-3-processed-gene-44.46-mRNA-1, augustus_masked-Fvb6-2-pr…	1.33227e-15
Folding, sorting and degradation	A09120 Genetic Information Processing	149	4.44089e-16	12.5958	[maker-Fvb6-4-augustus-gene-199.21-mRNA-1, maker-Fvb5-1-augustus-gene-25.64-mRNA-1, maker-Fvb3-2-augustus-gene-105.24-mRNA-1, maker-Fvb1-2-augustus-gene-151.37-mRNA-1, maker-Fvb3-3-augustus-gene-167.26-mRNA-1, maker-Fvb7-2-snap-gene-190.62-mRNA-1, maker-Fvb2-1-snap-gene-41.31-mRNA-1, maker-Fvb6-2-augustus-gene-89.27-mRNA-1, snap_masked-Fvb3-3-processed-gene-44.46-mRNA-1, augustus_masked-Fvb6-2-pr…	1.52259e-15
Protein processing in endoplasmic reticulum	A09120 Genetic Information Processing	44	7.77156e-16	8.9036	[snap_masked-Fvb2-1-processed-gene-1.10-mRNA-1, maker-Fvb3-1-augustus-gene-26.42-mRNA-1, maker-Fvb7-2-snap-gene-190.62-mRNA-1, snap_masked-Fvb3-3-processed-gene-44.46-mRNA-1, augustus_masked-Fvb6-2-processed-gene-14.8-mRNA-1, augustus_masked-Fvb3-2-processed-gene-61.4-mRNA-1, maker-Fvb7-1-augustus-gene-249.63-mRNA-1, maker-Fvb7-3-augustus-gene-74.49-mRNA-1, maker-Fvb6-4-augustus-gene-67.35-mRNA-1…	2.33147e-15
