# Supplementary material for: Characterization and regulation mechanism analysis of ubiquitin-conjugating family genes in strawberry reveals a potential role in fruit ripening
Source: BMC Plant Biol. 2022 Jan 19;22:39. doi: 10.1186/s12870-021-03421-8 (PMC8767729; doi:10.1186/s12870-021-03421-8)
Supplement: Supplementary file 9 — Additional file 9: Table S8. The AtUBC proteins in protein-protein interaction network and the homologous FaUBC proteins in strawberry. [file 12870_2021_3421_MOESM9_ESM.xlsx]

## Sheet: Sheet1
Table S8 The AtUBC proteins in protein-protein interaction network and the homologous FaUBC proteins in strawberry.
Query Index	Gene in Arabidopsis	Gene in strawberry	Identity (%)	Annotation
1	UEV1D-4	FaUBC56	80.4	Ubiquitin E2 variant 1D-4 (UEV1D-4)
2	UEV1D-4	FaUBC76	79.9	Ubiquitin E2 variant 1D-4 (UEV1D-4)
3	UBC9	FaUBC44	91.9	Ubiquitin conjugating enzyme 9
4	UBC9	FaUBC27	91	Ubiquitin conjugating enzyme 9
5	UBC9	FaUBC85	90.9	Ubiquitin conjugating enzyme 9
6	UBC7	FaUBC68	92.6	Ubiquitin-conjugating enzyme E2 7
7	UBC7	FaUBC86	91.4	Ubiquitin-conjugating enzyme E2 7
8	UBC7	FaUBC54	90.8	Ubiquitin-conjugating enzyme E2 7
9	UBC7	FaUBC79	90.8	Ubiquitin-conjugating enzyme E2 7
10	UBC7	FaUBC173	87.7	Ubiquitin-conjugating enzyme E2 7
11	UBC7	FaUBC176	87.7	Ubiquitin-conjugating enzyme E2 7
12	UBC7	FaUBC186	87.1	Ubiquitin-conjugating enzyme E2 7
13	UBC7	FaUBC164	86.5	Ubiquitin-conjugating enzyme E2 7
14	UBC7	FaUBC181	86.5	Ubiquitin-conjugating enzyme E2 7
15	UBC7	FaUBC187	86.5	Ubiquitin-conjugating enzyme E2 7
16	UBC7	FaUBC147	64.9	Ubiquitin-conjugating enzyme E2 7
17	UBC7	FaUBC139	59.7	Ubiquitin-conjugating enzyme E2 7
18	UBC5	FaUBC159	77.1	Ubiquitin-conjugating enzyme E2 5
19	UBC5	FaUBC190	76.6	Ubiquitin-conjugating enzyme E2 5
20	UBC5	FaUBC170	72.6	Ubiquitin-conjugating enzyme E2 5
21	UBC5	FaUBC168	71.6	Ubiquitin-conjugating enzyme E2 5
22	UBC5	FaUBC184	71.6	Ubiquitin-conjugating enzyme E2 5
23	UBC4	FaUBC111	90.7	Ubiquitin-conjugating enzyme E2 4
24	UBC4	FaUBC129	89.3	Ubiquitin-conjugating enzyme E2 4
25	UBC4	FaUBC117	89.3	Ubiquitin-conjugating enzyme E2 4
26	UBC4	FaUBC161	88.5	Ubiquitin-conjugating enzyme E2 4
27	UBC4	FaUBC130	87.9	Ubiquitin-conjugating enzyme E2 4
28	UBC4	FaUBC127	84.5	Ubiquitin-conjugating enzyme E2 4
29	UBC4	FaUBC113	84.5	Ubiquitin-conjugating enzyme E2 4
30	UBC4	FaUBC114	84.5	Ubiquitin-conjugating enzyme E2 4
31	UBC4	FaUBC132	84.5	Ubiquitin-conjugating enzyme E2 4
32	UBC4	FaUBC120	84.5	Ubiquitin-conjugating enzyme E2 4
33	UBC4	FaUBC112	81.6	Ubiquitin-conjugating enzyme E2 4
34	UBC37	FaUBC98	86.8	Probable ubiquitin-conjugating enzyme E2 37
35	UBC37	FaUBC7	75	Probable ubiquitin-conjugating enzyme E2 37
36	UBC37	FaUBC13	74.9	Probable ubiquitin-conjugating enzyme E2 37
37	UBC37	FaUBC20	70.1	Probable ubiquitin-conjugating enzyme E2 37
38	UBC35	FaUBC74	89.5	Ubiquitin-conjugating enzyme E2 35
39	UBC35	FaUBC92	89.5	Ubiquitin-conjugating enzyme E2 35
40	UBC35	FaUBC64	89.5	Ubiquitin-conjugating enzyme E2 35
41	UBC35	FaUBC142	86.9	Ubiquitin-conjugating enzyme E2 35
42	UBC35	FaUBC137	86.3	Ubiquitin-conjugating enzyme E2 35
43	UBC35	FaUBC149	86.3	Ubiquitin-conjugating enzyme E2 35
44	UBC35	FaUBC157	86.3	Ubiquitin-conjugating enzyme E2 35
45	UBC35	FaUBC58	85.1	Ubiquitin-conjugating enzyme E2 35
46	UBC33	FaUBC148	77	Probable ubiquitin-conjugating enzyme E2 33
47	UBC33	FaUBC158	77	Probable ubiquitin-conjugating enzyme E2 33
48	UBC33	FaUBC136	64.6	Probable ubiquitin-conjugating enzyme E2 33
49	UBC33	FaUBC135	63.9	Probable ubiquitin-conjugating enzyme E2 33
50	UBC33	FaUBC141	63.9	Probable ubiquitin-conjugating enzyme E2 33
51	UBC32	FaUBC106	65.6	Ubiquitin-conjugating enzyme E2 32
52	UBC32	FaUBC109	59.1	Ubiquitin-conjugating enzyme E2 32
53	UBC27	FaUBC115	72.7	Ubiquitin-conjugating enzyme E2 27
54	UBC27	FaUBC133	72.2	Ubiquitin-conjugating enzyme E2 27
55	UBC27	FaUBC123	72.2	Ubiquitin-conjugating enzyme E2 27
56	UBC27	FaUBC126	71.7	Ubiquitin-conjugating enzyme E2 27
57	UBC25	FaUBC143	62.3	Probable ubiquitin-conjugating enzyme E2 25
58	UBC25	FaUBC156	62.3	Probable ubiquitin-conjugating enzyme E2 25
59	UBC25	FaUBC105	51.6	Probable ubiquitin-conjugating enzyme E2 25
60	UBC25	FaUBC25	30.8	Probable ubiquitin-conjugating enzyme E2 25
61	UBC23	FaUBC46	61.9	Probable ubiquitin-conjugating enzyme E2 23
62	UBC23	FaUBC34	61.9	Probable ubiquitin-conjugating enzyme E2 23
63	UBC23	FaUBC42	61.1	Probable ubiquitin-conjugating enzyme E2 23
64	UBC23	FaUBC29	60.6	Probable ubiquitin-conjugating enzyme E2 23
65	UBC23	FaUBC18	34.5	Probable ubiquitin-conjugating enzyme E2 23
66	UBC22	FaUBC12	69.1	Ubiquitin-conjugating enzyme E2 22
67	UBC22	FaUBC26	66.5	Ubiquitin-conjugating enzyme E2 22
68	UBC22	FaUBC19	62	Ubiquitin-conjugating enzyme E2 22
69	UBC20	FaUBC77	86.1	Encodes one of two ubiquitin-conjugating enzymes belonging to the E2-C gene family (the other being UBC19)
70	UBC20	FaUBC55	82.8	Encodes one of two ubiquitin-conjugating enzymes belonging to the E2-C gene family (the other being UBC19)
71	UBC20	FaUBC78	82.2	Encodes one of two ubiquitin-conjugating enzymes belonging to the E2-C gene family (the other being UBC19)
72	UBC20	FaUBC66	82.2	Encodes one of two ubiquitin-conjugating enzymes belonging to the E2-C gene family (the other being UBC19)
73	UBC20	FaUBC88	76.7	Encodes one of two ubiquitin-conjugating enzymes belonging to the E2-C gene family (the other being UBC19)
74	UBC20	FaUBC188	65.5	Encodes one of two ubiquitin-conjugating enzymes belonging to the E2-C gene family (the other being UBC19)
75	UBC20	FaUBC35	62.2	Encodes one of two ubiquitin-conjugating enzymes belonging to the E2-C gene family (the other being UBC19)
76	UBC20	FaUBC180	53.8	Encodes one of two ubiquitin-conjugating enzymes belonging to the E2-C gene family (the other being UBC19)
77	UBC20	FaUBC174	51.4	Encodes one of two ubiquitin-conjugating enzymes belonging to the E2-C gene family (the other being UBC19)
78	UBC20	FaUBC165	50.6	Encodes one of two ubiquitin-conjugating enzymes belonging to the E2-C gene family (the other being UBC19)
79	UBC20	FaUBC177	42	Encodes one of two ubiquitin-conjugating enzymes belonging to the E2-C gene family (the other being UBC19)
80	UBC2	FaUBC99	98	Ubiquitin-conjugating enzyme E2 2
81	UBC2	FaUBC102	98	Ubiquitin-conjugating enzyme E2 2
82	UBC2	FaUBC108	98	Ubiquitin-conjugating enzyme E2 2
83	UBC2	FaUBC124	98	Ubiquitin-conjugating enzyme E2 2
84	UBC2	FaUBC95	97.4	Ubiquitin-conjugating enzyme E2 2
85	UBC2	FaUBC116	96.7	Ubiquitin-conjugating enzyme E2 2
86	UBC2	FaUBC134	95.5	Ubiquitin-conjugating enzyme E2 2
87	UBC2	FaUBC125	90.2	Ubiquitin-conjugating enzyme E2 2
88	UBC2	FaUBC146	60.6	Ubiquitin-conjugating enzyme E2 2
89	UBC2	FaUBC152	60.5	Ubiquitin-conjugating enzyme E2 2
90	UBC2	FaUBC153	58.7	Ubiquitin-conjugating enzyme E2 2
91	UBC18	FaUBC21	89.4	Probable ubiquitin-conjugating enzyme E2 18
92	UBC18	FaUBC6	88.8	Probable ubiquitin-conjugating enzyme E2 18
93	UBC18	FaUBC14	88.8	Probable ubiquitin-conjugating enzyme E2 18
94	UBC18	FaUBC8	80.3	Probable ubiquitin-conjugating enzyme E2 18
95	UBC13	FaUBC36	75	Ubiquitin-conjugating enzyme E2 13
96	UBC11	FaUBC59	87.8	Ubiquitin-conjugating enzyme E2 11
97	UBC11	FaUBC62	87.8	Ubiquitin-conjugating enzyme E2 11
98	UBC11	FaUBC73	86.3	Ubiquitin-conjugating enzyme E2 11
99	UBC11	FaUBC81	86.2	Ubiquitin-conjugating enzyme E2 11
100	UBC11	FaUBC160	73	Ubiquitin-conjugating enzyme E2 11
101	UBC11	FaUBC162	73	Ubiquitin-conjugating enzyme E2 11
102	UBC11	FaUBC171	72.8	Ubiquitin-conjugating enzyme E2 11
103	UBC11	FaUBC52	72.5	Ubiquitin-conjugating enzyme E2 11
104	UBC11	FaUBC70	70.9	Ubiquitin-conjugating enzyme E2 11
105	UBC11	FaUBC100	52	Ubiquitin-conjugating enzyme E2 11
106	UBC11	FaUBC94	52	Ubiquitin-conjugating enzyme E2 11
107	UBC11	FaUBC110	51.4	Ubiquitin-conjugating enzyme E2 11
108	UBC10	FaUBC131	98	Ubiquitin-conjugating enzyme E2 10
109	UBC10	FaUBC118	98	Ubiquitin-conjugating enzyme E2 10
110	UBC10	FaUBC119	98	Ubiquitin-conjugating enzyme E2 10
111	UBC10	FaUBC140	97.3	Ubiquitin-conjugating enzyme E2 10
112	UBC10	FaUBC175	97.3	Ubiquitin-conjugating enzyme E2 10
113	UBC10	FaUBC178	97.3	Ubiquitin-conjugating enzyme E2 10
114	UBC10	FaUBC151	97.3	Ubiquitin-conjugating enzyme E2 10
115	UBC10	FaUBC145	97.3	Ubiquitin-conjugating enzyme E2 10
116	UBC10	FaUBC154	97.3	Ubiquitin-conjugating enzyme E2 10
117	UBC10	FaUBC166	97.3	Ubiquitin-conjugating enzyme E2 10
118	UBC10	FaUBC167	97.3	Ubiquitin-conjugating enzyme E2 10
119	UBC10	FaUBC179	97.3	Ubiquitin-conjugating enzyme E2 10
120	UBC10	FaUBC183	97.3	Ubiquitin-conjugating enzyme E2 10
121	UBC10	FaUBC53	96.6	Ubiquitin-conjugating enzyme E2 10
122	UBC10	FaUBC80	96.6	Ubiquitin-conjugating enzyme E2 10
123	UBC10	FaUBC185	96.6	Ubiquitin-conjugating enzyme E2 10
124	UBC10	FaUBC189	96.6	Ubiquitin-conjugating enzyme E2 10
125	UBC10	FaUBC169	95.9	Ubiquitin-conjugating enzyme E2 10
126	UBC10	FaUBC84	80.3	Ubiquitin-conjugating enzyme E2 10
127	UBC10	FaUBC69	74.3	Ubiquitin-conjugating enzyme E2 10
128	UBC1	FaUBC2	56.1	Ubiquitin-conjugating enzyme E2 1
129	UBC1	FaUBC17	56.1	Ubiquitin-conjugating enzyme E2 1
130	UBC1	FaUBC23	45.7	Ubiquitin-conjugating enzyme E2 1
131	SCE1	FaUBC41	68.7	SUMO-conjugating enzyme SCE1
132	SCE1	FaUBC16	63.8	SUMO-conjugating enzyme SCE1
133	SCE1	FaUBC10	62.5	SUMO-conjugating enzyme SCE1
134	SCE1	FaUBC5	61.9	SUMO-conjugating enzyme SCE1
135	RCE1	FaUBC9	88.4	NEDD8-conjugating enzyme Ubc12
136	RCE1	FaUBC4	84.8	NEDD8-conjugating enzyme Ubc12
137	RCE1	FaUBC22	84.2	NEDD8-conjugating enzyme Ubc12
138	RCE1	FaUBC15	84.2	NEDD8-conjugating enzyme Ubc12
139	RCE1	FaUBC28	83.7	NEDD8-conjugating enzyme Ubc12
140	RCE1	FaUBC43	83.7	NEDD8-conjugating enzyme Ubc12
141	RCE1	FaUBC45	83.7	NEDD8-conjugating enzyme Ubc12
142	RCE1	FaUBC37	83.2	NEDD8-conjugating enzyme Ubc12
143	RCE1	FaUBC49	72.1	NEDD8-conjugating enzyme Ubc12
144	RCE1	FaUBC39	71.6	NEDD8-conjugating enzyme Ubc12
145	RCE1	FaUBC31	68.6	NEDD8-conjugating enzyme Ubc12
146	RCE1	FaUBC3	63.9	NEDD8-conjugating enzyme Ubc12
147	PHO2	FaUBC93	51.2	Probable ubiquitin-conjugating enzyme E2 24
148	PHO2	FaUBC60	51.1	Probable ubiquitin-conjugating enzyme E2 24
149	PHO2	FaUBC61	50.9	Probable ubiquitin-conjugating enzyme E2 24
150	PHO2	FaUBC87	47.6	Probable ubiquitin-conjugating enzyme E2 24
151	PHO2	FaUBC67	45.5	Probable ubiquitin-conjugating enzyme E2 24
152	PHO2	FaUBC72	44.7	Probable ubiquitin-conjugating enzyme E2 24
153	PHO2	FaUBC1	40.1	Probable ubiquitin-conjugating enzyme E2 24
154	PHO2	FaUBC121	40	Probable ubiquitin-conjugating enzyme E2 24
155	PHO2	FaUBC122	40	Probable ubiquitin-conjugating enzyme E2 24
156	MMZ3	FaUBC138	93.9	Ubiquitin-conjugating enzyme E2 variant 1C
157	MMZ3	FaUBC150	93.9	Ubiquitin-conjugating enzyme E2 variant 1C
158	MMZ3	FaUBC144	93.9	Ubiquitin-conjugating enzyme E2 variant 1C
159	MMZ3	FaUBC155	93.2	Ubiquitin-conjugating enzyme E2 variant 1C
160	MMZ3	FaUBC89	89.1	Ubiquitin-conjugating enzyme E2 variant 1C
161	MMZ3	FaUBC65	88.4	Ubiquitin-conjugating enzyme E2 variant 1C
162	MMZ2	FaUBC97	78.6	Ubiquitin-conjugating enzyme E2 variant 1B
163	MMZ2	FaUBC101	78	Ubiquitin-conjugating enzyme E2 variant 1B
164	MMZ2	FaUBC107	78	Ubiquitin-conjugating enzyme E2 variant 1B
165	MMZ2	FaUBC96	77.4	Ubiquitin-conjugating enzyme E2 variant 1B
166	FUS9	FaUBC83	71	Ubiquitin-conjugating enzyme family protein
167	FUS9	FaUBC71	70.4	Ubiquitin-conjugating enzyme family protein
168	FUS9	FaUBC82	69.6	Ubiquitin-conjugating enzyme family protein
169	ATUBC2-1	FaUBC11	88.8	Ubiquitin-conjugating enzyme family protein
170	AT1G53025	FaUBC91	60.8	Probable ubiquitin-conjugating enzyme E2 26
171	AT1G53025	FaUBC63	60.8	Probable ubiquitin-conjugating enzyme E2 26
172	AT1G53025	FaUBC57	60.5	Probable ubiquitin-conjugating enzyme E2 26
173	AT1G53025	FaUBC75	60.1	Probable ubiquitin-conjugating enzyme E2 26
174	AT1G53025	FaUBC104	48.4	Probable ubiquitin-conjugating enzyme E2 26
175	AT1G53025	FaUBC90	46.1	Probable ubiquitin-conjugating enzyme E2 26
176	AT1G53025	FaUBC24	40.7	Probable ubiquitin-conjugating enzyme E2 26
