# Supplementary material for: Characterization and regulation mechanism analysis of ubiquitin-conjugating family genes in strawberry reveals a potential role in fruit ripening
Source: BMC Plant Biol. 2022 Jan 19;22:39. doi: 10.1186/s12870-021-03421-8 (PMC8767729; doi:10.1186/s12870-021-03421-8)
Supplement: Supplementary file 10 — Additional file 10: Table S9. Expression of FaUBC genes and expression clusters. [file 12870_2021_3421_MOESM10_ESM.xlsx]

## Sheet: Sheet1
Table S9 Expression of FaUBC genes and expression clusters.
Gene name	W	TR	FR	Cluster
FaUBC163	0	0	0.563093	2
FaUBC70	0	0	0.0262909	2
FaUBC52	0	0	6.49114	2
FaUBC102	0	0	2.54141	2
FaUBC103	0	1.62609	0	5
FaUBC147	0	0	0.712004	2
FaUBC79	0	1.67066	1.24245	3
FaUBC177	0	0.551646	2.22151	2
FaUBC139	0	0.0625424	0.0169462	5
FaUBC190	0	0.36189	0.452439	3
FaUBC184	0.0016459	0.00569676	0.0051585	3
FaUBC148	0.00370873	0.00188581	0.0266301	2
FaUBC108	0.0135695	0.00669155	0.0142117	4
FaUBC159	0.0226064	0.0780899	0.031355	5
FaUBC85	0.0237252	0.0869638	0	5
FaUBC170	0.0455394	0	0	6
FaUBC32	0.0647973	0.0270323	0	6
FaUBC118	0.0672153	0	0.0436532	4
FaUBC19	0.0738531	0.436435	0.163659	5
FaUBC121	0.0841099	0.157423	0.168178	3
FaUBC140	0.0848256	0	0.0272482	6
FaUBC16	0.0883906	0.0672697	0	1
FaUBC93	0.100177	0	0.08909	4
FaUBC81	0.120456	0.0598301	0.163016	4
FaUBC168	0.120597	0.790458	1.19751	3
FaUBC173	0.132467	0.372569	0.14179	5
FaUBC180	0.139872	0.0602086	0.0989437	6
FaUBC120	0.145247	0.278281	0.274662	3
FaUBC181	0.157709	0.356568	0.133115	5
FaUBC90	0.158212	3.3253	2.33007	3
FaUBC164	0.163981	0.327414	0.342244	3
FaUBC23	0.180613	0.284614	0.161016	5
FaUBC24	0.222736	0	0.5145	4
FaUBC63	0.252787	0.2286	0.30658	2
FaUBC167	0.336245	0.296884	0.0751677	1
FaUBC165	0.371391	0.498149	0.186248	1
FaUBC54	0.384418	0.0535479	0.00554156	6
FaUBC22	0.407973	0.282934	0.392825	4
FaUBC25	0.411685	1.08868	0.646645	5
FaUBC134	0.437707	0.0188912	0.0496879	6
FaUBC62	0.438696	0.478782	0.609288	2
FaUBC78	0.441352	6.74209	6.20806	3
FaUBC45	0.448231	0.340468	0.161196	6
FaUBC87	0.473757	0.629579	0.73196	3
FaUBC59	0.474526	0.757141	0.68142	3
FaUBC97	0.488164	0.250158	0.567561	4
FaUBC107	0.523813	0.836392	0.575001	5
FaUBC29	0.535496	0.482182	0.234022	1
FaUBC176	0.538652	0.351452	0.228143	6
FaUBC144	0.543302	1.61532	1.02188	5
FaUBC17	0.565506	0.135094	0.160795	6
FaUBC55	0.589592	0.7119	0.685025	3
FaUBC161	0.590719	0	1.11002	4
FaUBC188	0.605386	2.32601	2.11596	3
FaUBC138	0.608675	0.546821	0.548187	6
FaUBC67	0.625148	1.09177	0	1
FaUBC13	0.635446	1.73648	1.30542	5
FaUBC44	0.664554	0.686459	0.672458	5
FaUBC57	0.679344	0.864404	0.866964	3
FaUBC132	0.686959	0.941195	0.639609	5
FaUBC169	0.708616	0.865296	0.857274	3
FaUBC142	0.75604	0.286199	0.0790217	6
FaUBC14	0.763362	1.3412	1.45473	3
FaUBC183	0.766839	0.254546	0	6
FaUBC39	0.780896	0.864833	0.821763	5
FaUBC189	0.787378	1.4598	1.83057	3
FaUBC15	0.796569	1.313	0.958773	5
FaUBC104	0.939342	0.95566	0.351108	1
FaUBC41	0.985353	1.19352	1.02663	5
FaUBC8	1.00948	1.05665	1.16948	2
FaUBC10	1.0838	0.905121	0.721014	6
FaUBC182	1.11501	0.850029	0.489217	6
FaUBC101	1.11735	1.82009	2.31342	3
FaUBC125	1.1308	1.34619	0.470379	1
FaUBC60	1.15956	1.50423	1.38338	5
FaUBC131	1.21831	0.323931	0.247128	6
FaUBC122	1.24179	1.43224	0.954773	1
FaUBC51	1.3013	4.34664	5.95089	3
FaUBC160	1.32863	1.73553	0.975021	1
FaUBC56	1.35118	2.00449	1.90456	3
FaUBC187	1.3596	1.73114	1.9734	3
FaUBC149	1.40669	3.10098	3.83135	3
FaUBC66	1.41785	1.65244	1.94408	2
FaUBC20	1.42896	0.332582	0.180924	6
FaUBC49	1.50858	5.44465	6.53413	3
FaUBC179	1.51077	3.98768	2.61982	5
FaUBC124	1.53099	2.76102	2.65668	3
FaUBC40	1.53117	1.56227	1.40237	1
FaUBC178	1.53985	3.05675	1.66518	5
FaUBC126	1.54169	0.564123	0.598517	6
FaUBC2	1.60476	1.2626	1.20616	6
FaUBC156	1.62625	2.9205	3.08742	3
FaUBC141	1.63001	0.207061	0.0529048	6
FaUBC185	1.63889	1.81277	1.91684	3
FaUBC65	1.65349	1.89153	2.33402	2
FaUBC43	1.71218	2.24386	1.95984	5
FaUBC92	1.82358	2.56582	2.5485	3
FaUBC145	1.82958	0.338368	1.41245	4
FaUBC42	1.87944	1.85001	1.89475	4
FaUBC69	1.90998	1.81099	2.02693	4
FaUBC123	1.98361	2.53046	2.59543	3
FaUBC71	2.10648	2.37181	2.3694	3
FaUBC27	2.11665	2.44603	2.53476	3
FaUBC152	2.38625	0	1.36515	4
FaUBC158	2.51845	3.07513	2.75562	5
FaUBC162	2.61615	3.02705	3.22107	3
FaUBC114	2.73116	1.09741	0.97524	6
FaUBC64	2.761	1.39352	1.11294	6
FaUBC86	2.89723	3.68383	4.12292	3
FaUBC50	2.96252	0	0	6
FaUBC106	3.01687	3.88153	1.55734	1
FaUBC150	3.34634	3.88664	3.37245	5
FaUBC48	3.35364	5.5093	3.45963	5
FaUBC109	3.45539	3.94723	4.0787	3
FaUBC105	3.68834	3.2105	3.06208	6
FaUBC47	3.90308	0	0	6
FaUBC4	4.35176	7.68333	7.71991	3
FaUBC18	5.04103	4.97677	5.06794	4
FaUBC119	5.19452	5.96829	5.61936	5
FaUBC166	5.59075	5.62237	5.59445	5
FaUBC153	5.59846	5.8944	5.89162	3
FaUBC95	5.91413	7.76442	8.81098	3
FaUBC6	6.08015	6.61102	8.50521	2
FaUBC76	6.12639	7.15387	7.36616	3
FaUBC136	6.68924	7.5011	7.60837	3
FaUBC151	6.74571	6.95928	7.33017	2
FaUBC96	6.92008	8.69889	9.54061	3
FaUBC3	9.75643	12.6776	13.4087	3
FaUBC94	10.2807	12.7922	13.5832	3
